# Supplementary material for: Are reads required? High-precision variant calling from bacterial genome assemblies
Source: Access Microbiol. 2025 May 28;7(5):001025.v3. doi: 10.1099/acmi.0.001025.v3 (PMC12120141; doi:10.1099/acmi.0.001025.v3)
Supplement: Uncited Supplementary Material 2. [file acmi-7-01025-s002.xlsx]

## Sheet: Descriptions
Table S1	Information for each of the seven samples used in the study: IDs, accessions, reference assemblies and read sets.
Table S2	True positive (TP), false negative (FN) and false positive (FP) counts for each sample and each variant-calling method.
Table S3	Summary statistic tables based on the results in Table S2.
Table S4	True positive variant call details - whether or not each TP variant is located in a repeat region of the genome (8.1% of bases), a dustmasker-masked region of the genome (1.9% of bases) or a tantan-masked region of the genome (3.5% of bases).
Table S5	False positive variant call details - whether or not each FP variant is located in a repeat region of the genome (8.1% of bases), a dustmasker-masked region of the genome (1.9% of bases) or a tantan-masked region of the genome (3.5% of bases).
Table S6	Totals number of false positives in repeats and low-complexity regions, grouped by assembly method and variant call method.
Table S7	Error counts for each of the long-read assemblies, before and after Medaka polishing.

## Sheet: Table S1 - samples and reads
			Reference assembly					SRA accession			ONT read stats - before QC			ONT read stats - qscore≥12.5			ONT read stats - length≥1000			Illumina read stats - before QC				Illumina read stats - after QC				Read depths
Strain name	Sample name	BioSample accession	RefSeq	Genome size	Chromosome	Plasmid 1	Plasmid 2	ONT reads	Illumina reads	ONT barcode	Count	Bases	N50	Count	Bases	N50	Count	Bases	N50	Pair count	first-in-pair bases	second-in-pair bases	total bases	Pair count	first-in-pair bases	second-in-pair bases	total bases	ONT depth	Illumina depth	Total depth
NRS384 wild type	RES22-01844	SAMN45134309	GCF_047361035.1	2886598	CP178886	CP178887	CP178888	SRR31579297	SRR31579286	SQK-NBD114-96_barcode88	691256	2244138729	18762	633817	2045475652	18804	206111	1881436150	20927	1692944	203402787	203540274	406943061	1672331	201141960	200919046	402061006	651.783	139.285	791.069
NRS384 walKT389A	RES22-01845	SAMN45134310	GCF_047361015.1	2886598	CP178883	CP178884	CP178885	SRR31579296	SRR31579285	SQK-NBD114-96_barcode89	604712	1274042302	11762	549747	1149017470	11683	170651	975514879	16573	3099989	353714762	353856101	707570863	3065564	350110559	349612189	699722748	337.946	242.404	580.35
IMAL014	RES22-01837	SAMN45134311	GCF_047361025.1	2886599	CP178880	CP178881	CP178882	SRR31579291	SRR31579284	SQK-NBD114-96_barcode81	911928	2334428800	14585	829425	2109313347	14525	304441	1863791162	18223	19734807	2126823150	2127727160	4254550310	19515003	2105312600	2101593516	4206906116	645.67	1457.39	2103.06
IMAL031	RES22-01839	SAMN45134312	GCF_047359885.1	2886598	CP178877	CP178878	CP178879	SRR31579290	SRR31579295	SQK-NBD114-96_barcode83	577325	2134994545	17642	524541	1930201763	17638	212199	1814081856	19308	1602094	178255356	178434167	356689523	1584049	176515589	176304285	352819874	628.45	122.227	750.677
IMAL058	RES22-01840	SAMN45134313	GCF_047359875.1	2886597	CP178874	CP178875	CP178876	SRR31579289	SRR31579294	SQK-NBD114-96_barcode84	180195	1182696996	23609	162577	1083046581	23936	105653	1057335967	24664	2095104	231120668	231178661	462299329	2073834	229015622	228628877	457644499	366.292	158.541	524.833
IMAL065	RES22-01841	SAMN45134314	GCF_047359865.1	2886598	CP178871	CP178872	CP178873	SRR31579288	SRR31579293	SQK-NBD114-96_barcode85	439561	2412409595	19512	399690	2176012084	19526	198975	2093837921	20387	1280178	153965573	154128532	308094105	1263224	152031239	151869462	303900701	725.365	105.28	830.645
IMAL070	RES22-01842	SAMN45134315	GCF_047358895.1	2886598	CP178868	CP178869	CP178870	SRR31579287	SRR31579292	SQK-NBD114-96_barcode86	237650	838932453	17918	213984	754502937	18001	76391	697918832	20037	1507104	180009632	180143637	360153269	1490803	178236884	178061865	356298749	241.779	123.432	365.211

## Sheet: Table S2 - raw results
genome	depth	read_method	assembly_method	assembly_type	variant_call_method	assembly_contigs	assembly_size	vcf_source	SNP_TP	SNP_FN	SNP_FP	indel_TP	indel_FN	indel_FP
RES22-01837	20	illumina			freebayes			reads	4	0	0	1	0	0
RES22-01837	50	illumina			freebayes			reads	4	0	0	1	0	0
RES22-01837	100	illumina			freebayes			reads	4	0	0	1	0	0
RES22-01839	20	illumina			freebayes			reads	4	0	0	0	0	0
RES22-01839	50	illumina			freebayes			reads	4	0	0	0	0	0
RES22-01839	100	illumina			freebayes			reads	4	0	0	0	0	0
RES22-01840	20	illumina			freebayes			reads	5	0	0	1	0	0
RES22-01840	50	illumina			freebayes			reads	5	0	0	1	0	0
RES22-01840	100	illumina			freebayes			reads	5	0	0	1	0	0
RES22-01841	20	illumina			freebayes			reads	4	0	0	0	0	0
RES22-01841	50	illumina			freebayes			reads	4	0	0	0	0	0
RES22-01841	100	illumina			freebayes			reads	4	0	0	0	0	0
RES22-01842	20	illumina			freebayes			reads	4	0	0	0	0	0
RES22-01842	50	illumina			freebayes			reads	4	0	0	0	0	0
RES22-01842	100	illumina			freebayes			reads	4	0	0	0	0	0
RES22-01844	20	illumina			freebayes			reads	0	0	0	0	0	0
RES22-01844	50	illumina			freebayes			reads	0	0	0	0	0	0
RES22-01844	100	illumina			freebayes			reads	0	0	0	0	0	0
RES22-01845	20	illumina			freebayes			reads	2	0	0	0	0	0
RES22-01845	50	illumina			freebayes			reads	2	0	0	0	0	0
RES22-01845	100	illumina			freebayes			reads	2	0	0	0	0	0
RES22-01837	20	nanopore			clair3			reads	3	1	0	1	0	0
RES22-01837	50	nanopore			clair3			reads	4	0	0	1	0	0
RES22-01837	100	nanopore			clair3			reads	4	0	0	1	0	0
RES22-01839	20	nanopore			clair3			reads	4	0	0	0	0	0
RES22-01839	50	nanopore			clair3			reads	4	0	0	0	0	0
RES22-01839	100	nanopore			clair3			reads	4	0	0	0	0	0
RES22-01840	20	nanopore			clair3			reads	4	1	0	1	0	0
RES22-01840	50	nanopore			clair3			reads	5	0	0	1	0	0
RES22-01840	100	nanopore			clair3			reads	5	0	0	1	0	0
RES22-01841	20	nanopore			clair3			reads	3	1	0	0	0	0
RES22-01841	50	nanopore			clair3			reads	4	0	0	0	0	0
RES22-01841	100	nanopore			clair3			reads	4	0	0	0	0	0
RES22-01842	20	nanopore			clair3			reads	2	2	0	0	0	0
RES22-01842	50	nanopore			clair3			reads	3	1	0	0	0	0
RES22-01842	100	nanopore			clair3			reads	4	0	0	0	0	0
RES22-01844	20	nanopore			clair3			reads	0	0	0	0	0	0
RES22-01844	50	nanopore			clair3			reads	0	0	0	0	0	0
RES22-01844	100	nanopore			clair3			reads	0	0	0	0	0	0
RES22-01845	20	nanopore			clair3			reads	2	0	0	0	0	0
RES22-01845	50	nanopore			clair3			reads	2	0	0	0	0	0
RES22-01845	100	nanopore			clair3			reads	2	0	0	0	0	0
RES22-01837			ground_truth	long-read_or_long-read-first	mummer	3	2886599	ground_truth_assembly	4	0	0	1	0	0
RES22-01837			ground_truth	long-read_or_long-read-first	shred	3	2886599	ground_truth_assembly	4	0	0	1	0	0
RES22-01837			ground_truth	long-read_or_long-read-first	ska	3	2886599	ground_truth_assembly	2	2	0	0	1	0
RES22-01839			ground_truth	long-read_or_long-read-first	mummer	3	2886598	ground_truth_assembly	4	0	0	0	0	0
RES22-01839			ground_truth	long-read_or_long-read-first	shred	3	2886598	ground_truth_assembly	4	0	0	0	0	0
RES22-01839			ground_truth	long-read_or_long-read-first	ska	3	2886598	ground_truth_assembly	2	2	0	0	0	0
RES22-01840			ground_truth	long-read_or_long-read-first	mummer	3	2886597	ground_truth_assembly	5	0	0	1	0	0
RES22-01840			ground_truth	long-read_or_long-read-first	shred	3	2886597	ground_truth_assembly	5	0	0	1	0	0
RES22-01840			ground_truth	long-read_or_long-read-first	ska	3	2886597	ground_truth_assembly	3	2	1	0	1	0
RES22-01841			ground_truth	long-read_or_long-read-first	mummer	3	2886598	ground_truth_assembly	4	0	0	0	0	0
RES22-01841			ground_truth	long-read_or_long-read-first	shred	3	2886598	ground_truth_assembly	4	0	0	0	0	0
RES22-01841			ground_truth	long-read_or_long-read-first	ska	3	2886598	ground_truth_assembly	2	2	0	0	0	0
RES22-01842			ground_truth	long-read_or_long-read-first	mummer	3	2886598	ground_truth_assembly	4	0	0	0	0	0
RES22-01842			ground_truth	long-read_or_long-read-first	shred	3	2886598	ground_truth_assembly	4	0	0	0	0	0
RES22-01842			ground_truth	long-read_or_long-read-first	ska	3	2886598	ground_truth_assembly	2	2	0	0	0	0
RES22-01844			ground_truth	long-read_or_long-read-first	mummer	3	2886598	ground_truth_assembly	0	0	0	0	0	0
RES22-01844			ground_truth	long-read_or_long-read-first	shred	3	2886598	ground_truth_assembly	0	0	0	0	0	0
RES22-01844			ground_truth	long-read_or_long-read-first	ska	3	2886598	ground_truth_assembly	0	0	0	0	0	0
RES22-01845			ground_truth	long-read_or_long-read-first	mummer	3	2886598	ground_truth_assembly	2	0	0	0	0	0
RES22-01845			ground_truth	long-read_or_long-read-first	shred	3	2886598	ground_truth_assembly	2	0	0	0	0	0
RES22-01845			ground_truth	long-read_or_long-read-first	ska	3	2886598	ground_truth_assembly	0	2	0	0	0	0
RES22-01837	20		canu	long-read_or_long-read-first	mummer	5	2897311	long-read_assembly	4	0	1	1	0	4
RES22-01837	20		canu	long-read_or_long-read-first	shred	5	2897311	long-read_assembly	4	0	1	1	0	5
RES22-01837	20		canu	long-read_or_long-read-first	ska	5	2897311	long-read_assembly	2	2	4	0	1	0
RES22-01837	50		canu	long-read_or_long-read-first	mummer	4	2973271	long-read_assembly	4	0	0	1	0	1
RES22-01837	50		canu	long-read_or_long-read-first	shred	4	2973271	long-read_assembly	4	0	0	1	0	1
RES22-01837	50		canu	long-read_or_long-read-first	ska	4	2973271	long-read_assembly	2	2	0	0	1	0
RES22-01837	100		canu	long-read_or_long-read-first	mummer	4	2983000	long-read_assembly	4	0	0	1	0	0
RES22-01837	100		canu	long-read_or_long-read-first	shred	4	2983000	long-read_assembly	4	0	1	1	0	0
RES22-01837	100		canu	long-read_or_long-read-first	ska	4	2983000	long-read_assembly	2	2	0	0	1	0
RES22-01837	20		canu_medaka	long-read_or_long-read-first	mummer	5	2897289	long-read_assembly	4	0	0	1	0	0
RES22-01837	20		canu_medaka	long-read_or_long-read-first	shred	5	2897289	long-read_assembly	4	0	11	1	0	7
RES22-01837	20		canu_medaka	long-read_or_long-read-first	ska	5	2897289	long-read_assembly	2	2	3	0	1	0
RES22-01837	50		canu_medaka	long-read_or_long-read-first	mummer	4	2973215	long-read_assembly	4	0	0	1	0	1
RES22-01837	50		canu_medaka	long-read_or_long-read-first	shred	4	2973215	long-read_assembly	4	0	8	1	0	7
RES22-01837	50		canu_medaka	long-read_or_long-read-first	ska	4	2973215	long-read_assembly	2	2	0	0	1	0
RES22-01837	100		canu_medaka	long-read_or_long-read-first	mummer	4	2982976	long-read_assembly	4	0	0	1	0	0
RES22-01837	100		canu_medaka	long-read_or_long-read-first	shred	4	2982976	long-read_assembly	4	0	27	1	0	23
RES22-01837	100		canu_medaka	long-read_or_long-read-first	ska	4	2982976	long-read_assembly	2	2	0	0	1	0
RES22-01837	20		flye	long-read_or_long-read-first	mummer	3	2888397	long-read_assembly	4	0	0	1	0	0
RES22-01837	20		flye	long-read_or_long-read-first	shred	3	2888397	long-read_assembly	4	0	0	1	0	0
RES22-01837	20		flye	long-read_or_long-read-first	ska	3	2888397	long-read_assembly	2	2	0	0	1	0
RES22-01837	50		flye	long-read_or_long-read-first	mummer	2	2883472	long-read_assembly	4	0	0	1	0	1
RES22-01837	50		flye	long-read_or_long-read-first	shred	2	2883472	long-read_assembly	4	0	0	1	0	1
RES22-01837	50		flye	long-read_or_long-read-first	ska	2	2883472	long-read_assembly	2	2	1	0	1	0
RES22-01837	100		flye	long-read_or_long-read-first	mummer	3	2886598	long-read_assembly	4	0	0	1	0	0
RES22-01837	100		flye	long-read_or_long-read-first	shred	3	2886598	long-read_assembly	4	0	0	1	0	0
RES22-01837	100		flye	long-read_or_long-read-first	ska	3	2886598	long-read_assembly	2	2	0	0	1	0
RES22-01837	20		flye_medaka	long-read_or_long-read-first	mummer	3	2888397	long-read_assembly	4	0	0	1	0	0
RES22-01837	20		flye_medaka	long-read_or_long-read-first	shred	3	2888397	long-read_assembly	4	0	0	1	0	0
RES22-01837	20		flye_medaka	long-read_or_long-read-first	ska	3	2888397	long-read_assembly	2	2	0	0	1	0
RES22-01837	50		flye_medaka	long-read_or_long-read-first	mummer	2	2883473	long-read_assembly	4	0	0	1	0	0
RES22-01837	50		flye_medaka	long-read_or_long-read-first	shred	2	2883473	long-read_assembly	4	0	0	1	0	0
RES22-01837	50		flye_medaka	long-read_or_long-read-first	ska	2	2883473	long-read_assembly	2	2	1	0	1	0
RES22-01837	100		flye_medaka	long-read_or_long-read-first	mummer	3	2886598	long-read_assembly	4	0	0	1	0	0
RES22-01837	100		flye_medaka	long-read_or_long-read-first	shred	3	2886598	long-read_assembly	4	0	0	1	0	0
RES22-01837	100		flye_medaka	long-read_or_long-read-first	ska	3	2886598	long-read_assembly	2	2	0	0	1	0
RES22-01837	20		hybracter_hybrid	long-read_or_long-read-first	mummer	3	2886599	hybrid_assembly	4	0	0	1	0	0
RES22-01837	20		hybracter_hybrid	long-read_or_long-read-first	shred	3	2886599	hybrid_assembly	4	0	0	1	0	0
RES22-01837	20		hybracter_hybrid	long-read_or_long-read-first	ska	3	2886599	hybrid_assembly	2	2	0	0	1	0
RES22-01837	50		hybracter_hybrid	long-read_or_long-read-first	mummer	3	2886599	hybrid_assembly	4	0	0	1	0	0
RES22-01837	50		hybracter_hybrid	long-read_or_long-read-first	shred	3	2886599	hybrid_assembly	4	0	0	1	0	0
RES22-01837	50		hybracter_hybrid	long-read_or_long-read-first	ska	3	2886599	hybrid_assembly	2	2	0	0	1	0
RES22-01837	100		hybracter_hybrid	long-read_or_long-read-first	mummer	3	2886599	hybrid_assembly	4	0	0	1	0	0
RES22-01837	100		hybracter_hybrid	long-read_or_long-read-first	shred	3	2886599	hybrid_assembly	4	0	0	1	0	0
RES22-01837	100		hybracter_hybrid	long-read_or_long-read-first	ska	3	2886599	hybrid_assembly	2	2	0	0	1	0
RES22-01837	20		raven	long-read_or_long-read-first	mummer	2	2883456	long-read_assembly	4	0	4	1	0	9
RES22-01837	20		raven	long-read_or_long-read-first	shred	2	2883456	long-read_assembly	4	0	4	1	0	9
RES22-01837	20		raven	long-read_or_long-read-first	ska	2	2883456	long-read_assembly	2	2	3	0	1	0
RES22-01837	50		raven	long-read_or_long-read-first	mummer	1	2879023	long-read_assembly	4	0	0	1	0	1
RES22-01837	50		raven	long-read_or_long-read-first	shred	1	2879023	long-read_assembly	4	0	0	1	0	2
RES22-01837	50		raven	long-read_or_long-read-first	ska	1	2879023	long-read_assembly	2	2	0	0	1	0
RES22-01837	100		raven	long-read_or_long-read-first	mummer	2	2883469	long-read_assembly	4	0	0	1	0	2
RES22-01837	100		raven	long-read_or_long-read-first	shred	2	2883469	long-read_assembly	4	0	0	1	0	2
RES22-01837	100		raven	long-read_or_long-read-first	ska	2	2883469	long-read_assembly	2	2	0	0	1	0
RES22-01837	20		raven_medaka	long-read_or_long-read-first	mummer	2	2883474	long-read_assembly	4	0	0	1	0	0
RES22-01837	20		raven_medaka	long-read_or_long-read-first	shred	2	2883474	long-read_assembly	4	0	0	1	0	0
RES22-01837	20		raven_medaka	long-read_or_long-read-first	ska	2	2883474	long-read_assembly	2	2	0	0	1	0
RES22-01837	50		raven_medaka	long-read_or_long-read-first	mummer	1	2879042	long-read_assembly	4	0	3	1	0	2
RES22-01837	50		raven_medaka	long-read_or_long-read-first	shred	1	2879042	long-read_assembly	4	0	17	1	0	7
RES22-01837	50		raven_medaka	long-read_or_long-read-first	ska	1	2879042	long-read_assembly	2	2	4	0	1	0
RES22-01837	100		raven_medaka	long-read_or_long-read-first	mummer	2	2883474	long-read_assembly	4	0	0	1	0	0
RES22-01837	100		raven_medaka	long-read_or_long-read-first	shred	2	2883474	long-read_assembly	4	0	0	1	0	0
RES22-01837	100		raven_medaka	long-read_or_long-read-first	ska	2	2883474	long-read_assembly	2	2	0	0	1	0
RES22-01837	20		shovill	short-read_or_short-read-first	mummer	753	2886406	short-read_assembly	4	0	354	1	0	1
RES22-01837	20		shovill	short-read_or_short-read-first	shred	753	2886406	short-read_assembly	4	0	374	1	0	0
RES22-01837	20		shovill	short-read_or_short-read-first	ska	753	2886406	short-read_assembly	2	2	367	0	1	0
RES22-01837	50		shovill	short-read_or_short-read-first	mummer	110	2861596	short-read_assembly	4	0	4	1	0	0
RES22-01837	50		shovill	short-read_or_short-read-first	shred	110	2861596	short-read_assembly	4	0	4	1	0	1
RES22-01837	50		shovill	short-read_or_short-read-first	ska	110	2861596	short-read_assembly	2	2	33	0	1	0
RES22-01837	100		shovill	short-read_or_short-read-first	mummer	99	2862642	short-read_assembly	4	0	1	1	0	1
RES22-01837	100		shovill	short-read_or_short-read-first	shred	99	2862642	short-read_assembly	4	0	2	1	0	2
RES22-01837	100		shovill	short-read_or_short-read-first	ska	99	2862642	short-read_assembly	2	2	22	0	1	0
RES22-01837	20		skesa	short-read_or_short-read-first	mummer	467	2798988	short-read_assembly	4	0	4	1	0	1
RES22-01837	20		skesa	short-read_or_short-read-first	shred	467	2798988	short-read_assembly	4	0	8	1	0	0
RES22-01837	20		skesa	short-read_or_short-read-first	ska	467	2798988	short-read_assembly	2	2	175	0	1	0
RES22-01837	50		skesa	short-read_or_short-read-first	mummer	59	2841112	short-read_assembly	4	0	0	1	0	0
RES22-01837	50		skesa	short-read_or_short-read-first	shred	59	2841112	short-read_assembly	4	0	2	1	0	0
RES22-01837	50		skesa	short-read_or_short-read-first	ska	59	2841112	short-read_assembly	2	2	105	0	1	0
RES22-01837	100		skesa	short-read_or_short-read-first	mummer	57	2844350	short-read_assembly	4	0	1	1	0	0
RES22-01837	100		skesa	short-read_or_short-read-first	shred	57	2844350	short-read_assembly	4	0	1	1	0	0
RES22-01837	100		skesa	short-read_or_short-read-first	ska	57	2844350	short-read_assembly	2	2	72	0	1	0
RES22-01837	20		unicycler_hybrid	short-read_or_short-read-first	mummer	6	2898185	hybrid_assembly	4	0	134	1	0	42
RES22-01837	20		unicycler_hybrid	short-read_or_short-read-first	shred	6	2898185	hybrid_assembly	4	0	91	1	0	6
RES22-01837	20		unicycler_hybrid	short-read_or_short-read-first	ska	6	2898185	hybrid_assembly	2	2	97	0	1	0
RES22-01837	50		unicycler_hybrid	short-read_or_short-read-first	mummer	9	2886274	hybrid_assembly	4	0	53	1	0	4
RES22-01837	50		unicycler_hybrid	short-read_or_short-read-first	shred	9	2886274	hybrid_assembly	4	0	30	1	0	1
RES22-01837	50		unicycler_hybrid	short-read_or_short-read-first	ska	9	2886274	hybrid_assembly	2	2	33	0	1	0
RES22-01837	100		unicycler_hybrid	short-read_or_short-read-first	mummer	3	2886604	hybrid_assembly	4	0	26	1	0	1
RES22-01837	100		unicycler_hybrid	short-read_or_short-read-first	shred	3	2886604	hybrid_assembly	4	0	17	1	0	0
RES22-01837	100		unicycler_hybrid	short-read_or_short-read-first	ska	3	2886604	hybrid_assembly	2	2	19	0	1	0
RES22-01837	20		unicycler_short	short-read_or_short-read-first	mummer	145	2805514	short-read_assembly	4	0	60	1	0	1
RES22-01837	20		unicycler_short	short-read_or_short-read-first	shred	145	2805514	short-read_assembly	4	0	82	1	0	2
RES22-01837	20		unicycler_short	short-read_or_short-read-first	ska	145	2805514	short-read_assembly	2	2	206	0	1	0
RES22-01837	50		unicycler_short	short-read_or_short-read-first	mummer	93	2844481	short-read_assembly	4	0	1	1	0	0
RES22-01837	50		unicycler_short	short-read_or_short-read-first	shred	93	2844481	short-read_assembly	4	0	1	1	0	0
RES22-01837	50		unicycler_short	short-read_or_short-read-first	ska	93	2844481	short-read_assembly	2	2	75	0	1	0
RES22-01837	100		unicycler_short	short-read_or_short-read-first	mummer	90	2848926	short-read_assembly	4	0	1	1	0	0
RES22-01837	100		unicycler_short	short-read_or_short-read-first	shred	90	2848926	short-read_assembly	4	0	0	1	0	0
RES22-01837	100		unicycler_short	short-read_or_short-read-first	ska	90	2848926	short-read_assembly	2	2	45	0	1	0
RES22-01839	20		canu	long-read_or_long-read-first	mummer	3	2929424	long-read_assembly	4	0	7	0	0	0
RES22-01839	20		canu	long-read_or_long-read-first	shred	3	2929424	long-read_assembly	4	0	3	0	0	0
RES22-01839	20		canu	long-read_or_long-read-first	ska	3	2929424	long-read_assembly	2	2	7	0	0	0
RES22-01839	50		canu	long-read_or_long-read-first	mummer	2	2914929	long-read_assembly	4	0	0	0	0	0
RES22-01839	50		canu	long-read_or_long-read-first	shred	2	2914929	long-read_assembly	4	0	0	0	0	0
RES22-01839	50		canu	long-read_or_long-read-first	ska	2	2914929	long-read_assembly	2	2	0	0	0	0
RES22-01839	100		canu	long-read_or_long-read-first	mummer	3	2950206	long-read_assembly	4	0	0	0	0	0
RES22-01839	100		canu	long-read_or_long-read-first	shred	3	2950206	long-read_assembly	4	0	0	0	0	0
RES22-01839	100		canu	long-read_or_long-read-first	ska	3	2950206	long-read_assembly	2	2	0	0	0	0
RES22-01839	20		canu_medaka	long-read_or_long-read-first	mummer	3	2929425	long-read_assembly	4	0	0	0	0	0
RES22-01839	20		canu_medaka	long-read_or_long-read-first	shred	3	2929425	long-read_assembly	4	0	8	0	0	6
RES22-01839	20		canu_medaka	long-read_or_long-read-first	ska	3	2929425	long-read_assembly	2	2	0	0	0	0
RES22-01839	50		canu_medaka	long-read_or_long-read-first	mummer	2	2914940	long-read_assembly	4	0	0	0	0	2
RES22-01839	50		canu_medaka	long-read_or_long-read-first	shred	2	2914940	long-read_assembly	4	0	25	0	0	8
RES22-01839	50		canu_medaka	long-read_or_long-read-first	ska	2	2914940	long-read_assembly	2	2	4	0	0	0
RES22-01839	100		canu_medaka	long-read_or_long-read-first	mummer	3	2950162	long-read_assembly	4	0	0	0	0	0
RES22-01839	100		canu_medaka	long-read_or_long-read-first	shred	3	2950162	long-read_assembly	4	0	20	0	0	6
RES22-01839	100		canu_medaka	long-read_or_long-read-first	ska	3	2950162	long-read_assembly	2	2	0	0	0	0
RES22-01839	20		flye	long-read_or_long-read-first	mummer	3	2886598	long-read_assembly	4	0	0	0	0	2
RES22-01839	20		flye	long-read_or_long-read-first	shred	3	2886598	long-read_assembly	4	0	0	0	0	2
RES22-01839	20		flye	long-read_or_long-read-first	ska	3	2886598	long-read_assembly	2	2	0	0	0	0
RES22-01839	50		flye	long-read_or_long-read-first	mummer	3	2886599	long-read_assembly	4	0	0	0	0	0
RES22-01839	50		flye	long-read_or_long-read-first	shred	3	2886599	long-read_assembly	4	0	0	0	0	0
RES22-01839	50		flye	long-read_or_long-read-first	ska	3	2886599	long-read_assembly	2	2	0	0	0	0
RES22-01839	100		flye	long-read_or_long-read-first	mummer	3	2886597	long-read_assembly	4	0	0	0	0	0
RES22-01839	100		flye	long-read_or_long-read-first	shred	3	2886597	long-read_assembly	4	0	0	0	0	0
RES22-01839	100		flye	long-read_or_long-read-first	ska	3	2886597	long-read_assembly	2	2	0	0	0	0
RES22-01839	20		flye_medaka	long-read_or_long-read-first	mummer	3	2886597	long-read_assembly	4	0	0	0	0	0
RES22-01839	20		flye_medaka	long-read_or_long-read-first	shred	3	2886597	long-read_assembly	4	0	0	0	0	0
RES22-01839	20		flye_medaka	long-read_or_long-read-first	ska	3	2886597	long-read_assembly	2	2	0	0	0	0
RES22-01839	50		flye_medaka	long-read_or_long-read-first	mummer	3	2886599	long-read_assembly	4	0	0	0	0	0
RES22-01839	50		flye_medaka	long-read_or_long-read-first	shred	3	2886599	long-read_assembly	4	0	0	0	0	0
RES22-01839	50		flye_medaka	long-read_or_long-read-first	ska	3	2886599	long-read_assembly	2	2	0	0	0	0
RES22-01839	100		flye_medaka	long-read_or_long-read-first	mummer	3	2886597	long-read_assembly	4	0	0	0	0	0
RES22-01839	100		flye_medaka	long-read_or_long-read-first	shred	3	2886597	long-read_assembly	4	0	0	0	0	0
RES22-01839	100		flye_medaka	long-read_or_long-read-first	ska	3	2886597	long-read_assembly	2	2	0	0	0	0
RES22-01839	20		hybracter_hybrid	long-read_or_long-read-first	mummer	3	2886598	hybrid_assembly	4	0	0	0	0	0
RES22-01839	20		hybracter_hybrid	long-read_or_long-read-first	shred	3	2886598	hybrid_assembly	4	0	0	0	0	0
RES22-01839	20		hybracter_hybrid	long-read_or_long-read-first	ska	3	2886598	hybrid_assembly	2	2	0	0	0	0
RES22-01839	50		hybracter_hybrid	long-read_or_long-read-first	mummer	3	2886598	hybrid_assembly	4	0	0	0	0	0
RES22-01839	50		hybracter_hybrid	long-read_or_long-read-first	shred	3	2886598	hybrid_assembly	4	0	0	0	0	0
RES22-01839	50		hybracter_hybrid	long-read_or_long-read-first	ska	3	2886598	hybrid_assembly	2	2	0	0	0	0
RES22-01839	100		hybracter_hybrid	long-read_or_long-read-first	mummer	3	2886598	hybrid_assembly	4	0	0	0	0	0
RES22-01839	100		hybracter_hybrid	long-read_or_long-read-first	shred	3	2886598	hybrid_assembly	4	0	0	0	0	0
RES22-01839	100		hybracter_hybrid	long-read_or_long-read-first	ska	3	2886598	hybrid_assembly	2	2	0	0	0	0
RES22-01839	20		raven	long-read_or_long-read-first	mummer	3	2886532	long-read_assembly	4	0	2	0	0	6
RES22-01839	20		raven	long-read_or_long-read-first	shred	3	2886532	long-read_assembly	4	0	2	0	0	5
RES22-01839	20		raven	long-read_or_long-read-first	ska	3	2886532	long-read_assembly	2	2	4	0	0	0
RES22-01839	50		raven	long-read_or_long-read-first	mummer	2	2884097	long-read_assembly	4	0	0	0	0	6
RES22-01839	50		raven	long-read_or_long-read-first	shred	2	2884097	long-read_assembly	4	0	0	0	0	6
RES22-01839	50		raven	long-read_or_long-read-first	ska	2	2884097	long-read_assembly	2	2	1	0	0	0
RES22-01839	100		raven	long-read_or_long-read-first	mummer	2	2882449	long-read_assembly	4	0	0	0	0	2
RES22-01839	100		raven	long-read_or_long-read-first	shred	2	2882449	long-read_assembly	4	0	0	0	0	2
RES22-01839	100		raven	long-read_or_long-read-first	ska	2	2882449	long-read_assembly	2	2	0	0	0	0
RES22-01839	20		raven_medaka	long-read_or_long-read-first	mummer	3	2886598	long-read_assembly	4	0	0	0	0	0
RES22-01839	20		raven_medaka	long-read_or_long-read-first	shred	3	2886598	long-read_assembly	4	0	0	0	0	0
RES22-01839	20		raven_medaka	long-read_or_long-read-first	ska	3	2886598	long-read_assembly	2	2	0	0	0	0
RES22-01839	50		raven_medaka	long-read_or_long-read-first	mummer	2	2883554	long-read_assembly	4	0	0	0	0	0
RES22-01839	50		raven_medaka	long-read_or_long-read-first	shred	2	2883554	long-read_assembly	4	0	0	0	0	1
RES22-01839	50		raven_medaka	long-read_or_long-read-first	ska	2	2883554	long-read_assembly	2	2	0	0	0	0
RES22-01839	100		raven_medaka	long-read_or_long-read-first	mummer	2	2883472	long-read_assembly	4	0	11	0	0	1
RES22-01839	100		raven_medaka	long-read_or_long-read-first	shred	2	2883472	long-read_assembly	4	0	11	0	0	1
RES22-01839	100		raven_medaka	long-read_or_long-read-first	ska	2	2883472	long-read_assembly	2	2	1	0	0	0
RES22-01839	20		shovill	short-read_or_short-read-first	mummer	318	2862977	short-read_assembly	4	0	270	0	0	6
RES22-01839	20		shovill	short-read_or_short-read-first	shred	318	2862977	short-read_assembly	4	0	286	0	0	2
RES22-01839	20		shovill	short-read_or_short-read-first	ska	318	2862977	short-read_assembly	2	2	281	0	0	0
RES22-01839	50		shovill	short-read_or_short-read-first	mummer	141	2863128	short-read_assembly	4	0	3	0	0	0
RES22-01839	50		shovill	short-read_or_short-read-first	shred	141	2863128	short-read_assembly	4	0	7	0	0	1
RES22-01839	50		shovill	short-read_or_short-read-first	ska	141	2863128	short-read_assembly	2	2	31	0	0	0
RES22-01839	100		shovill	short-read_or_short-read-first	mummer	120	2861967	short-read_assembly	4	0	2	0	0	1
RES22-01839	100		shovill	short-read_or_short-read-first	shred	120	2861967	short-read_assembly	4	0	8	0	0	0
RES22-01839	100		shovill	short-read_or_short-read-first	ska	120	2861967	short-read_assembly	2	2	28	0	0	0
RES22-01839	20		skesa	short-read_or_short-read-first	mummer	383	2808859	short-read_assembly	4	0	7	0	0	1
RES22-01839	20		skesa	short-read_or_short-read-first	shred	383	2808859	short-read_assembly	4	0	10	0	0	1
RES22-01839	20		skesa	short-read_or_short-read-first	ska	383	2808859	short-read_assembly	2	2	238	0	0	0
RES22-01839	50		skesa	short-read_or_short-read-first	mummer	49	2843478	short-read_assembly	4	0	0	0	0	0
RES22-01839	50		skesa	short-read_or_short-read-first	shred	49	2843478	short-read_assembly	4	0	0	0	0	0
RES22-01839	50		skesa	short-read_or_short-read-first	ska	49	2843478	short-read_assembly	2	2	75	0	0	0
RES22-01839	100		skesa	short-read_or_short-read-first	mummer	49	2845255	short-read_assembly	4	0	0	0	0	0
RES22-01839	100		skesa	short-read_or_short-read-first	shred	49	2845255	short-read_assembly	4	0	0	0	0	0
RES22-01839	100		skesa	short-read_or_short-read-first	ska	49	2845255	short-read_assembly	2	2	60	0	0	0
RES22-01839	20		unicycler_hybrid	short-read_or_short-read-first	mummer	5	2883233	hybrid_assembly	4	0	125	0	0	28
RES22-01839	20		unicycler_hybrid	short-read_or_short-read-first	shred	5	2883233	hybrid_assembly	4	0	82	0	0	10
RES22-01839	20		unicycler_hybrid	short-read_or_short-read-first	ska	5	2883233	hybrid_assembly	2	2	71	0	0	0
RES22-01839	50		unicycler_hybrid	short-read_or_short-read-first	mummer	9	2886271	hybrid_assembly	4	0	33	0	0	2
RES22-01839	50		unicycler_hybrid	short-read_or_short-read-first	shred	9	2886271	hybrid_assembly	4	0	25	0	0	0
RES22-01839	50		unicycler_hybrid	short-read_or_short-read-first	ska	9	2886271	hybrid_assembly	2	2	27	0	0	0
RES22-01839	100		unicycler_hybrid	short-read_or_short-read-first	mummer	3	2886603	hybrid_assembly	4	0	30	0	0	1
RES22-01839	100		unicycler_hybrid	short-read_or_short-read-first	shred	3	2886603	hybrid_assembly	4	0	19	0	0	0
RES22-01839	100		unicycler_hybrid	short-read_or_short-read-first	ska	3	2886603	hybrid_assembly	2	2	19	0	0	0
RES22-01839	20		unicycler_short	short-read_or_short-read-first	mummer	131	2813598	short-read_assembly	4	0	61	0	0	4
RES22-01839	20		unicycler_short	short-read_or_short-read-first	shred	131	2813598	short-read_assembly	4	0	69	0	0	1
RES22-01839	20		unicycler_short	short-read_or_short-read-first	ska	131	2813598	short-read_assembly	2	2	162	0	0	0
RES22-01839	50		unicycler_short	short-read_or_short-read-first	mummer	101	2845113	short-read_assembly	4	0	2	0	0	0
RES22-01839	50		unicycler_short	short-read_or_short-read-first	shred	101	2845113	short-read_assembly	4	0	2	0	0	0
RES22-01839	50		unicycler_short	short-read_or_short-read-first	ska	101	2845113	short-read_assembly	2	2	85	0	0	0
RES22-01839	100		unicycler_short	short-read_or_short-read-first	mummer	81	2849216	short-read_assembly	4	0	0	0	0	0
RES22-01839	100		unicycler_short	short-read_or_short-read-first	shred	81	2849216	short-read_assembly	4	0	0	0	0	0
RES22-01839	100		unicycler_short	short-read_or_short-read-first	ska	81	2849216	short-read_assembly	2	2	40	0	0	0
RES22-01840	20		canu	long-read_or_long-read-first	mummer	6	3108097	long-read_assembly	5	0	1	1	0	1
RES22-01840	20		canu	long-read_or_long-read-first	shred	6	3108097	long-read_assembly	5	0	1	1	0	1
RES22-01840	20		canu	long-read_or_long-read-first	ska	6	3108097	long-read_assembly	3	2	1	0	1	0
RES22-01840	50		canu	long-read_or_long-read-first	mummer	3	2937081	long-read_assembly	5	0	0	1	0	1
RES22-01840	50		canu	long-read_or_long-read-first	shred	3	2937081	long-read_assembly	5	0	0	1	0	1
RES22-01840	50		canu	long-read_or_long-read-first	ska	3	2937081	long-read_assembly	3	2	1	0	1	0
RES22-01840	100		canu	long-read_or_long-read-first	mummer	3	2966495	long-read_assembly	5	0	0	1	0	0
RES22-01840	100		canu	long-read_or_long-read-first	shred	3	2966495	long-read_assembly	5	0	0	1	0	0
RES22-01840	100		canu	long-read_or_long-read-first	ska	3	2966495	long-read_assembly	3	2	1	0	1	0
RES22-01840	20		canu_medaka	long-read_or_long-read-first	mummer	6	3108001	long-read_assembly	5	0	2	1	0	5
RES22-01840	20		canu_medaka	long-read_or_long-read-first	shred	6	3108001	long-read_assembly	5	0	34	1	0	32
RES22-01840	20		canu_medaka	long-read_or_long-read-first	ska	6	3108001	long-read_assembly	3	2	1	0	1	0
RES22-01840	50		canu_medaka	long-read_or_long-read-first	mummer	3	2937081	long-read_assembly	5	0	0	1	0	0
RES22-01840	50		canu_medaka	long-read_or_long-read-first	shred	3	2937081	long-read_assembly	5	0	32	1	0	17
RES22-01840	50		canu_medaka	long-read_or_long-read-first	ska	3	2937081	long-read_assembly	3	2	1	0	1	0
RES22-01840	100		canu_medaka	long-read_or_long-read-first	mummer	3	2966485	long-read_assembly	5	0	2	1	0	3
RES22-01840	100		canu_medaka	long-read_or_long-read-first	shred	3	2966485	long-read_assembly	5	0	4	1	0	3
RES22-01840	100		canu_medaka	long-read_or_long-read-first	ska	3	2966485	long-read_assembly	3	2	1	0	1	0
RES22-01840	20		flye	long-read_or_long-read-first	mummer	2	2883473	long-read_assembly	5	0	1	1	0	3
RES22-01840	20		flye	long-read_or_long-read-first	shred	2	2883473	long-read_assembly	5	0	1	1	0	3
RES22-01840	20		flye	long-read_or_long-read-first	ska	2	2883473	long-read_assembly	3	2	3	0	1	0
RES22-01840	50		flye	long-read_or_long-read-first	mummer	3	2884389	long-read_assembly	5	0	0	1	0	0
RES22-01840	50		flye	long-read_or_long-read-first	shred	3	2884389	long-read_assembly	5	0	0	1	0	0
RES22-01840	50		flye	long-read_or_long-read-first	ska	3	2884389	long-read_assembly	3	2	1	0	1	0
RES22-01840	100		flye	long-read_or_long-read-first	mummer	2	2886233	long-read_assembly	5	0	0	1	0	0
RES22-01840	100		flye	long-read_or_long-read-first	shred	2	2886233	long-read_assembly	5	0	0	1	0	0
RES22-01840	100		flye	long-read_or_long-read-first	ska	2	2886233	long-read_assembly	3	2	2	0	1	0
RES22-01840	20		flye_medaka	long-read_or_long-read-first	mummer	2	2883472	long-read_assembly	5	0	0	1	0	2
RES22-01840	20		flye_medaka	long-read_or_long-read-first	shred	2	2883472	long-read_assembly	5	0	0	1	0	2
RES22-01840	20		flye_medaka	long-read_or_long-read-first	ska	2	2883472	long-read_assembly	3	2	2	0	1	0
RES22-01840	50		flye_medaka	long-read_or_long-read-first	mummer	3	2884389	long-read_assembly	5	0	0	1	0	0
RES22-01840	50		flye_medaka	long-read_or_long-read-first	shred	3	2884389	long-read_assembly	5	0	0	1	0	0
RES22-01840	50		flye_medaka	long-read_or_long-read-first	ska	3	2884389	long-read_assembly	3	2	1	0	1	0
RES22-01840	100		flye_medaka	long-read_or_long-read-first	mummer	2	2886233	long-read_assembly	5	0	0	1	0	0
RES22-01840	100		flye_medaka	long-read_or_long-read-first	shred	2	2886233	long-read_assembly	5	0	0	1	0	0
RES22-01840	100		flye_medaka	long-read_or_long-read-first	ska	2	2886233	long-read_assembly	3	2	2	0	1	0
RES22-01840	20		hybracter_hybrid	long-read_or_long-read-first	mummer	3	2886597	hybrid_assembly	5	0	0	1	0	0
RES22-01840	20		hybracter_hybrid	long-read_or_long-read-first	shred	3	2886597	hybrid_assembly	5	0	0	1	0	0
RES22-01840	20		hybracter_hybrid	long-read_or_long-read-first	ska	3	2886597	hybrid_assembly	3	2	1	0	1	0
RES22-01840	50		hybracter_hybrid	long-read_or_long-read-first	mummer	3	2886597	hybrid_assembly	5	0	0	1	0	0
RES22-01840	50		hybracter_hybrid	long-read_or_long-read-first	shred	3	2886597	hybrid_assembly	5	0	0	1	0	0
RES22-01840	50		hybracter_hybrid	long-read_or_long-read-first	ska	3	2886597	hybrid_assembly	3	2	1	0	1	0
RES22-01840	100		hybracter_hybrid	long-read_or_long-read-first	mummer	3	2886597	hybrid_assembly	5	0	0	1	0	0
RES22-01840	100		hybracter_hybrid	long-read_or_long-read-first	shred	3	2886597	hybrid_assembly	5	0	0	1	0	0
RES22-01840	100		hybracter_hybrid	long-read_or_long-read-first	ska	3	2886597	hybrid_assembly	3	2	1	0	1	0
RES22-01840	20		raven	long-read_or_long-read-first	mummer	3	2886388	long-read_assembly	5	0	26	1	0	20
RES22-01840	20		raven	long-read_or_long-read-first	shred	3	2886388	long-read_assembly	5	0	12	1	0	17
RES22-01840	20		raven	long-read_or_long-read-first	ska	3	2886388	long-read_assembly	3	2	7	0	1	0
RES22-01840	50		raven	long-read_or_long-read-first	mummer	3	2887654	long-read_assembly	5	0	0	1	0	6
RES22-01840	50		raven	long-read_or_long-read-first	shred	3	2887654	long-read_assembly	5	0	0	1	0	9
RES22-01840	50		raven	long-read_or_long-read-first	ska	3	2887654	long-read_assembly	3	2	1	0	1	0
RES22-01840	100		raven	long-read_or_long-read-first	mummer	2	2884509	long-read_assembly	5	0	0	1	0	3
RES22-01840	100		raven	long-read_or_long-read-first	shred	2	2884509	long-read_assembly	5	0	1	1	0	4
RES22-01840	100		raven	long-read_or_long-read-first	ska	2	2884509	long-read_assembly	3	2	4	0	1	0
RES22-01840	20		raven_medaka	long-read_or_long-read-first	mummer	3	2886421	long-read_assembly	5	0	2	1	0	4
RES22-01840	20		raven_medaka	long-read_or_long-read-first	shred	3	2886421	long-read_assembly	5	0	2	1	0	4
RES22-01840	20		raven_medaka	long-read_or_long-read-first	ska	3	2886421	long-read_assembly	3	2	2	0	1	0
RES22-01840	50		raven_medaka	long-read_or_long-read-first	mummer	3	2887263	long-read_assembly	5	0	0	1	0	0
RES22-01840	50		raven_medaka	long-read_or_long-read-first	shred	3	2887263	long-read_assembly	5	0	0	1	0	0
RES22-01840	50		raven_medaka	long-read_or_long-read-first	ska	3	2887263	long-read_assembly	3	2	1	0	1	0
RES22-01840	100		raven_medaka	long-read_or_long-read-first	mummer	2	2884363	long-read_assembly	5	0	0	1	0	4
RES22-01840	100		raven_medaka	long-read_or_long-read-first	shred	2	2884363	long-read_assembly	5	0	0	1	0	2
RES22-01840	100		raven_medaka	long-read_or_long-read-first	ska	2	2884363	long-read_assembly	3	2	3	0	1	0
RES22-01840	20		shovill	short-read_or_short-read-first	mummer	654	2887548	short-read_assembly	5	0	272	1	0	2
RES22-01840	20		shovill	short-read_or_short-read-first	shred	654	2887548	short-read_assembly	5	0	297	1	0	0
RES22-01840	20		shovill	short-read_or_short-read-first	ska	654	2887548	short-read_assembly	3	2	272	0	1	0
RES22-01840	50		shovill	short-read_or_short-read-first	mummer	118	2862941	short-read_assembly	5	0	7	1	0	1
RES22-01840	50		shovill	short-read_or_short-read-first	shred	118	2862941	short-read_assembly	5	0	6	1	0	1
RES22-01840	50		shovill	short-read_or_short-read-first	ska	118	2862941	short-read_assembly	3	2	31	0	1	0
RES22-01840	100		shovill	short-read_or_short-read-first	mummer	95	2861263	short-read_assembly	5	0	2	1	0	4
RES22-01840	100		shovill	short-read_or_short-read-first	shred	95	2861263	short-read_assembly	5	0	6	1	0	1
RES22-01840	100		shovill	short-read_or_short-read-first	ska	95	2861263	short-read_assembly	3	2	32	0	1	0
RES22-01840	20		skesa	short-read_or_short-read-first	mummer	358	2812856	short-read_assembly	5	0	1	1	0	0
RES22-01840	20		skesa	short-read_or_short-read-first	shred	358	2812856	short-read_assembly	5	0	24	1	0	2
RES22-01840	20		skesa	short-read_or_short-read-first	ska	358	2812856	short-read_assembly	3	2	198	0	1	0
RES22-01840	50		skesa	short-read_or_short-read-first	mummer	60	2843745	short-read_assembly	5	0	0	1	0	0
RES22-01840	50		skesa	short-read_or_short-read-first	shred	60	2843745	short-read_assembly	5	0	0	1	0	0
RES22-01840	50		skesa	short-read_or_short-read-first	ska	60	2843745	short-read_assembly	3	2	95	0	1	0
RES22-01840	100		skesa	short-read_or_short-read-first	mummer	54	2845059	short-read_assembly	5	0	0	1	0	0
RES22-01840	100		skesa	short-read_or_short-read-first	shred	54	2845059	short-read_assembly	5	0	0	1	0	0
RES22-01840	100		skesa	short-read_or_short-read-first	ska	54	2845059	short-read_assembly	3	2	82	0	1	0
RES22-01840	20		unicycler_hybrid	short-read_or_short-read-first	mummer	4	2882319	hybrid_assembly	5	0	450	1	0	36
RES22-01840	20		unicycler_hybrid	short-read_or_short-read-first	shred	4	2882319	hybrid_assembly	5	0	57	1	0	1
RES22-01840	20		unicycler_hybrid	short-read_or_short-read-first	ska	4	2882319	hybrid_assembly	3	2	57	0	1	0
RES22-01840	50		unicycler_hybrid	short-read_or_short-read-first	mummer	3	2886545	hybrid_assembly	5	0	44	1	0	3
RES22-01840	50		unicycler_hybrid	short-read_or_short-read-first	shred	3	2886545	hybrid_assembly	5	0	29	1	0	0
RES22-01840	50		unicycler_hybrid	short-read_or_short-read-first	ska	3	2886545	hybrid_assembly	3	2	21	0	1	0
RES22-01840	100		unicycler_hybrid	short-read_or_short-read-first	mummer	19	2885876	hybrid_assembly	5	0	23	1	0	1
RES22-01840	100		unicycler_hybrid	short-read_or_short-read-first	shred	19	2885876	hybrid_assembly	5	0	17	1	0	0
RES22-01840	100		unicycler_hybrid	short-read_or_short-read-first	ska	19	2885876	hybrid_assembly	3	2	25	0	1	0
RES22-01840	20		unicycler_short	short-read_or_short-read-first	mummer	100	2751253	short-read_assembly	5	0	43	1	0	5
RES22-01840	20		unicycler_short	short-read_or_short-read-first	shred	100	2751253	short-read_assembly	5	0	64	1	0	0
RES22-01840	20		unicycler_short	short-read_or_short-read-first	ska	100	2751253	short-read_assembly	3	2	196	0	1	0
RES22-01840	50		unicycler_short	short-read_or_short-read-first	mummer	98	2845094	short-read_assembly	5	0	0	1	0	0
RES22-01840	50		unicycler_short	short-read_or_short-read-first	shred	98	2845094	short-read_assembly	5	0	4	1	0	0
RES22-01840	50		unicycler_short	short-read_or_short-read-first	ska	98	2845094	short-read_assembly	3	2	77	0	1	0
RES22-01840	100		unicycler_short	short-read_or_short-read-first	mummer	84	2849176	short-read_assembly	5	0	0	1	0	0
RES22-01840	100		unicycler_short	short-read_or_short-read-first	shred	84	2849176	short-read_assembly	5	0	6	1	0	0
RES22-01840	100		unicycler_short	short-read_or_short-read-first	ska	84	2849176	short-read_assembly	3	2	41	0	1	0
RES22-01841	20		canu	long-read_or_long-read-first	mummer	8	3041648	long-read_assembly	4	0	2	0	0	3
RES22-01841	20		canu	long-read_or_long-read-first	shred	8	3041648	long-read_assembly	4	0	4	0	0	4
RES22-01841	20		canu	long-read_or_long-read-first	ska	8	3041648	long-read_assembly	2	2	2	0	0	0
RES22-01841	50		canu	long-read_or_long-read-first	mummer	3	2954606	long-read_assembly	4	0	0	0	0	0
RES22-01841	50		canu	long-read_or_long-read-first	shred	3	2954606	long-read_assembly	4	0	1	0	0	0
RES22-01841	50		canu	long-read_or_long-read-first	ska	3	2954606	long-read_assembly	2	2	0	0	0	0
RES22-01841	100		canu	long-read_or_long-read-first	mummer	4	2994612	long-read_assembly	4	0	0	0	0	0
RES22-01841	100		canu	long-read_or_long-read-first	shred	4	2994612	long-read_assembly	4	0	0	0	0	0
RES22-01841	100		canu	long-read_or_long-read-first	ska	4	2994612	long-read_assembly	2	2	0	0	0	0
RES22-01841	20		canu_medaka	long-read_or_long-read-first	mummer	8	3041635	long-read_assembly	4	0	1	0	0	1
RES22-01841	20		canu_medaka	long-read_or_long-read-first	shred	8	3041635	long-read_assembly	4	0	25	0	0	17
RES22-01841	20		canu_medaka	long-read_or_long-read-first	ska	8	3041635	long-read_assembly	2	2	0	0	0	0
RES22-01841	50		canu_medaka	long-read_or_long-read-first	mummer	3	2954605	long-read_assembly	4	0	104	0	0	18
RES22-01841	50		canu_medaka	long-read_or_long-read-first	shred	3	2954605	long-read_assembly	4	0	65	0	0	12
RES22-01841	50		canu_medaka	long-read_or_long-read-first	ska	3	2954605	long-read_assembly	2	2	9	0	0	0
RES22-01841	100		canu_medaka	long-read_or_long-read-first	mummer	4	2994570	long-read_assembly	4	0	0	0	0	0
RES22-01841	100		canu_medaka	long-read_or_long-read-first	shred	4	2994570	long-read_assembly	4	0	20	0	0	15
RES22-01841	100		canu_medaka	long-read_or_long-read-first	ska	4	2994570	long-read_assembly	2	2	0	0	0	0
RES22-01841	20		flye	long-read_or_long-read-first	mummer	1	2879035	long-read_assembly	4	0	1	0	0	1
RES22-01841	20		flye	long-read_or_long-read-first	shred	1	2879035	long-read_assembly	4	0	1	0	0	1
RES22-01841	20		flye	long-read_or_long-read-first	ska	1	2879035	long-read_assembly	2	2	1	0	0	0
RES22-01841	50		flye	long-read_or_long-read-first	mummer	1	2879033	long-read_assembly	4	0	0	0	0	0
RES22-01841	50		flye	long-read_or_long-read-first	shred	1	2879033	long-read_assembly	4	0	0	0	0	0
RES22-01841	50		flye	long-read_or_long-read-first	ska	1	2879033	long-read_assembly	2	2	0	0	0	0
RES22-01841	100		flye	long-read_or_long-read-first	mummer	1	2879061	long-read_assembly	4	0	98	0	0	22
RES22-01841	100		flye	long-read_or_long-read-first	shred	1	2879061	long-read_assembly	4	0	11	0	0	23
RES22-01841	100		flye	long-read_or_long-read-first	ska	1	2879061	long-read_assembly	2	2	0	0	0	0
RES22-01841	20		flye_medaka	long-read_or_long-read-first	mummer	1	2879036	long-read_assembly	4	0	3	0	0	2
RES22-01841	20		flye_medaka	long-read_or_long-read-first	shred	1	2879036	long-read_assembly	4	0	3	0	0	2
RES22-01841	20		flye_medaka	long-read_or_long-read-first	ska	1	2879036	long-read_assembly	2	2	4	0	0	0
RES22-01841	50		flye_medaka	long-read_or_long-read-first	mummer	1	2879040	long-read_assembly	4	0	109	0	0	24
RES22-01841	50		flye_medaka	long-read_or_long-read-first	shred	1	2879040	long-read_assembly	4	0	49	0	0	12
RES22-01841	50		flye_medaka	long-read_or_long-read-first	ska	1	2879040	long-read_assembly	2	2	8	0	0	0
RES22-01841	100		flye_medaka	long-read_or_long-read-first	mummer	1	2879036	long-read_assembly	4	0	123	0	0	25
RES22-01841	100		flye_medaka	long-read_or_long-read-first	shred	1	2879036	long-read_assembly	4	0	38	0	0	15
RES22-01841	100		flye_medaka	long-read_or_long-read-first	ska	1	2879036	long-read_assembly	2	2	8	0	0	0
RES22-01841	20		hybracter_hybrid	long-read_or_long-read-first	mummer	3	2886598	hybrid_assembly	4	0	0	0	0	0
RES22-01841	20		hybracter_hybrid	long-read_or_long-read-first	shred	3	2886598	hybrid_assembly	4	0	0	0	0	0
RES22-01841	20		hybracter_hybrid	long-read_or_long-read-first	ska	3	2886598	hybrid_assembly	2	2	0	0	0	0
RES22-01841	50		hybracter_hybrid	long-read_or_long-read-first	mummer	3	2886598	hybrid_assembly	4	0	0	0	0	0
RES22-01841	50		hybracter_hybrid	long-read_or_long-read-first	shred	3	2886598	hybrid_assembly	4	0	0	0	0	0
RES22-01841	50		hybracter_hybrid	long-read_or_long-read-first	ska	3	2886598	hybrid_assembly	2	2	0	0	0	0
RES22-01841	100		hybracter_hybrid	long-read_or_long-read-first	mummer	3	2886546	hybrid_assembly	4	0	0	0	0	0
RES22-01841	100		hybracter_hybrid	long-read_or_long-read-first	shred	3	2886546	hybrid_assembly	4	0	0	0	0	0
RES22-01841	100		hybracter_hybrid	long-read_or_long-read-first	ska	3	2886546	hybrid_assembly	2	2	4	0	0	0
RES22-01841	20		raven	long-read_or_long-read-first	mummer	2	2883412	long-read_assembly	4	0	8	0	0	16
RES22-01841	20		raven	long-read_or_long-read-first	shred	2	2883412	long-read_assembly	4	0	9	0	0	19
RES22-01841	20		raven	long-read_or_long-read-first	ska	2	2883412	long-read_assembly	2	2	1	0	0	0
RES22-01841	50		raven	long-read_or_long-read-first	mummer	2	2882151	long-read_assembly	4	0	0	0	0	2
RES22-01841	50		raven	long-read_or_long-read-first	shred	2	2882151	long-read_assembly	4	0	0	0	0	2
RES22-01841	50		raven	long-read_or_long-read-first	ska	2	2882151	long-read_assembly	2	2	0	0	0	0
RES22-01841	100		raven	long-read_or_long-read-first	mummer	1	2877914	long-read_assembly	4	0	0	0	0	5
RES22-01841	100		raven	long-read_or_long-read-first	shred	1	2877914	long-read_assembly	4	0	0	0	0	3
RES22-01841	100		raven	long-read_or_long-read-first	ska	1	2877914	long-read_assembly	2	2	0	0	0	0
RES22-01841	20		raven_medaka	long-read_or_long-read-first	mummer	2	2883473	long-read_assembly	4	0	0	0	0	2
RES22-01841	20		raven_medaka	long-read_or_long-read-first	shred	2	2883473	long-read_assembly	4	0	0	0	0	2
RES22-01841	20		raven_medaka	long-read_or_long-read-first	ska	2	2883473	long-read_assembly	2	2	0	0	0	0
RES22-01841	50		raven_medaka	long-read_or_long-read-first	mummer	2	2882165	long-read_assembly	4	0	104	0	0	18
RES22-01841	50		raven_medaka	long-read_or_long-read-first	shred	2	2882165	long-read_assembly	4	0	52	0	0	9
RES22-01841	50		raven_medaka	long-read_or_long-read-first	ska	2	2882165	long-read_assembly	2	2	9	0	0	0
RES22-01841	100		raven_medaka	long-read_or_long-read-first	mummer	1	2879038	long-read_assembly	4	0	99	0	0	19
RES22-01841	100		raven_medaka	long-read_or_long-read-first	shred	1	2879038	long-read_assembly	4	0	70	0	0	17
RES22-01841	100		raven_medaka	long-read_or_long-read-first	ska	1	2879038	long-read_assembly	2	2	10	0	0	0
RES22-01841	20		shovill	short-read_or_short-read-first	mummer	248	2875187	short-read_assembly	4	0	133	0	0	2
RES22-01841	20		shovill	short-read_or_short-read-first	shred	248	2875187	short-read_assembly	4	0	157	0	0	6
RES22-01841	20		shovill	short-read_or_short-read-first	ska	248	2875187	short-read_assembly	2	2	138	0	0	0
RES22-01841	50		shovill	short-read_or_short-read-first	mummer	86	2861586	short-read_assembly	4	0	10	0	0	2
RES22-01841	50		shovill	short-read_or_short-read-first	shred	86	2861586	short-read_assembly	4	0	7	0	0	1
RES22-01841	50		shovill	short-read_or_short-read-first	ska	86	2861586	short-read_assembly	2	2	39	0	0	0
RES22-01841	100		shovill	short-read_or_short-read-first	mummer	84	2863311	short-read_assembly	4	0	9	0	0	3
RES22-01841	100		shovill	short-read_or_short-read-first	shred	84	2863311	short-read_assembly	4	0	4	0	0	1
RES22-01841	100		shovill	short-read_or_short-read-first	ska	84	2863311	short-read_assembly	2	2	24	0	0	0
RES22-01841	20		skesa	short-read_or_short-read-first	mummer	203	2817752	short-read_assembly	4	0	6	0	0	0
RES22-01841	20		skesa	short-read_or_short-read-first	shred	203	2817752	short-read_assembly	4	0	9	0	0	0
RES22-01841	20		skesa	short-read_or_short-read-first	ska	203	2817752	short-read_assembly	2	2	225	0	0	0
RES22-01841	50		skesa	short-read_or_short-read-first	mummer	46	2845764	short-read_assembly	4	0	1	0	0	0
RES22-01841	50		skesa	short-read_or_short-read-first	shred	46	2845764	short-read_assembly	4	0	1	0	0	0
RES22-01841	50		skesa	short-read_or_short-read-first	ska	46	2845764	short-read_assembly	2	2	65	0	0	0
RES22-01841	100		skesa	short-read_or_short-read-first	mummer	41	2847784	short-read_assembly	4	0	1	0	0	0
RES22-01841	100		skesa	short-read_or_short-read-first	shred	41	2847784	short-read_assembly	4	0	1	0	0	0
RES22-01841	100		skesa	short-read_or_short-read-first	ska	41	2847784	short-read_assembly	2	2	61	0	0	0
RES22-01841	20		unicycler_hybrid	short-read_or_short-read-first	mummer	5	2876368	hybrid_assembly	4	0	37	0	0	10
RES22-01841	20		unicycler_hybrid	short-read_or_short-read-first	shred	5	2876368	hybrid_assembly	4	0	37	0	0	2
RES22-01841	20		unicycler_hybrid	short-read_or_short-read-first	ska	5	2876368	hybrid_assembly	2	2	40	0	0	0
RES22-01841	50		unicycler_hybrid	short-read_or_short-read-first	mummer	3	2886618	hybrid_assembly	4	0	73	0	0	6
RES22-01841	50		unicycler_hybrid	short-read_or_short-read-first	shred	3	2886618	hybrid_assembly	4	0	38	0	0	0
RES22-01841	50		unicycler_hybrid	short-read_or_short-read-first	ska	3	2886618	hybrid_assembly	2	2	38	0	0	0
RES22-01841	100		unicycler_hybrid	short-read_or_short-read-first	mummer	3	2886607	hybrid_assembly	4	0	55	0	0	5
RES22-01841	100		unicycler_hybrid	short-read_or_short-read-first	shred	3	2886607	hybrid_assembly	4	0	32	0	0	1
RES22-01841	100		unicycler_hybrid	short-read_or_short-read-first	ska	3	2886607	hybrid_assembly	2	2	29	0	0	0
RES22-01841	20		unicycler_short	short-read_or_short-read-first	mummer	47	2823679	short-read_assembly	4	0	25	0	0	0
RES22-01841	20		unicycler_short	short-read_or_short-read-first	shred	47	2823679	short-read_assembly	4	0	36	0	0	0
RES22-01841	20		unicycler_short	short-read_or_short-read-first	ska	47	2823679	short-read_assembly	2	2	143	0	0	0
RES22-01841	50		unicycler_short	short-read_or_short-read-first	mummer	88	2849175	short-read_assembly	4	0	1	0	0	0
RES22-01841	50		unicycler_short	short-read_or_short-read-first	shred	88	2849175	short-read_assembly	4	0	0	0	0	0
RES22-01841	50		unicycler_short	short-read_or_short-read-first	ska	88	2849175	short-read_assembly	2	2	61	0	0	0
RES22-01841	100		unicycler_short	short-read_or_short-read-first	mummer	74	2850025	short-read_assembly	4	0	1	0	0	0
RES22-01841	100		unicycler_short	short-read_or_short-read-first	shred	74	2850025	short-read_assembly	4	0	0	0	0	0
RES22-01841	100		unicycler_short	short-read_or_short-read-first	ska	74	2850025	short-read_assembly	2	2	40	0	0	0
RES22-01842	20		canu	long-read_or_long-read-first	mummer	4	2952970	long-read_assembly	4	0	0	0	0	0
RES22-01842	20		canu	long-read_or_long-read-first	shred	4	2952970	long-read_assembly	4	0	0	0	0	0
RES22-01842	20		canu	long-read_or_long-read-first	ska	4	2952970	long-read_assembly	2	2	0	0	0	0
RES22-01842	50		canu	long-read_or_long-read-first	mummer	4	2970486	long-read_assembly	4	0	0	0	0	1
RES22-01842	50		canu	long-read_or_long-read-first	shred	4	2970486	long-read_assembly	4	0	0	0	0	1
RES22-01842	50		canu	long-read_or_long-read-first	ska	4	2970486	long-read_assembly	2	2	0	0	0	0
RES22-01842	100		canu	long-read_or_long-read-first	mummer	4	3039363	long-read_assembly	4	0	0	0	0	1
RES22-01842	100		canu	long-read_or_long-read-first	shred	4	3039363	long-read_assembly	4	0	0	0	0	0
RES22-01842	100		canu	long-read_or_long-read-first	ska	4	3039363	long-read_assembly	2	2	0	0	0	0
RES22-01842	20		canu_medaka	long-read_or_long-read-first	mummer	4	2952954	long-read_assembly	4	0	14	0	0	10
RES22-01842	20		canu_medaka	long-read_or_long-read-first	shred	4	2952954	long-read_assembly	4	0	1	0	0	0
RES22-01842	20		canu_medaka	long-read_or_long-read-first	ska	4	2952954	long-read_assembly	2	2	0	0	0	0
RES22-01842	50		canu_medaka	long-read_or_long-read-first	mummer	4	2970469	long-read_assembly	4	0	0	0	0	0
RES22-01842	50		canu_medaka	long-read_or_long-read-first	shred	4	2970469	long-read_assembly	4	0	17	0	0	13
RES22-01842	50		canu_medaka	long-read_or_long-read-first	ska	4	2970469	long-read_assembly	2	2	0	0	0	0
RES22-01842	100		canu_medaka	long-read_or_long-read-first	mummer	4	3039350	long-read_assembly	4	0	0	0	0	1
RES22-01842	100		canu_medaka	long-read_or_long-read-first	shred	4	3039350	long-read_assembly	4	0	11	0	0	6
RES22-01842	100		canu_medaka	long-read_or_long-read-first	ska	4	3039350	long-read_assembly	2	2	0	0	0	0
RES22-01842	20		flye	long-read_or_long-read-first	mummer	2	2883473	long-read_assembly	4	0	0	0	0	0
RES22-01842	20		flye	long-read_or_long-read-first	shred	2	2883473	long-read_assembly	4	0	0	0	0	0
RES22-01842	20		flye	long-read_or_long-read-first	ska	2	2883473	long-read_assembly	2	2	0	0	0	0
RES22-01842	50		flye	long-read_or_long-read-first	mummer	2	2887765	long-read_assembly	4	0	0	0	0	0
RES22-01842	50		flye	long-read_or_long-read-first	shred	2	2887765	long-read_assembly	4	0	0	0	0	0
RES22-01842	50		flye	long-read_or_long-read-first	ska	2	2887765	long-read_assembly	2	2	0	0	0	0
RES22-01842	100		flye	long-read_or_long-read-first	mummer	2	2887653	long-read_assembly	4	0	0	0	0	0
RES22-01842	100		flye	long-read_or_long-read-first	shred	2	2887653	long-read_assembly	4	0	0	0	0	0
RES22-01842	100		flye	long-read_or_long-read-first	ska	2	2887653	long-read_assembly	2	2	0	0	0	0
RES22-01842	20		flye_medaka	long-read_or_long-read-first	mummer	2	2883473	long-read_assembly	4	0	0	0	0	0
RES22-01842	20		flye_medaka	long-read_or_long-read-first	shred	2	2883473	long-read_assembly	4	0	0	0	0	0
RES22-01842	20		flye_medaka	long-read_or_long-read-first	ska	2	2883473	long-read_assembly	2	2	0	0	0	0
RES22-01842	50		flye_medaka	long-read_or_long-read-first	mummer	2	2887762	long-read_assembly	4	0	0	0	0	0
RES22-01842	50		flye_medaka	long-read_or_long-read-first	shred	2	2887762	long-read_assembly	4	0	0	0	0	0
RES22-01842	50		flye_medaka	long-read_or_long-read-first	ska	2	2887762	long-read_assembly	2	2	0	0	0	0
RES22-01842	100		flye_medaka	long-read_or_long-read-first	mummer	2	2887653	long-read_assembly	4	0	0	0	0	0
RES22-01842	100		flye_medaka	long-read_or_long-read-first	shred	2	2887653	long-read_assembly	4	0	0	0	0	0
RES22-01842	100		flye_medaka	long-read_or_long-read-first	ska	2	2887653	long-read_assembly	2	2	0	0	0	0
RES22-01842	20		hybracter_hybrid	long-read_or_long-read-first	mummer	3	2886598	hybrid_assembly	4	0	0	0	0	0
RES22-01842	20		hybracter_hybrid	long-read_or_long-read-first	shred	3	2886598	hybrid_assembly	4	0	0	0	0	0
RES22-01842	20		hybracter_hybrid	long-read_or_long-read-first	ska	3	2886598	hybrid_assembly	2	2	0	0	0	0
RES22-01842	50		hybracter_hybrid	long-read_or_long-read-first	mummer	3	2886598	hybrid_assembly	4	0	0	0	0	0
RES22-01842	50		hybracter_hybrid	long-read_or_long-read-first	shred	3	2886598	hybrid_assembly	4	0	0	0	0	0
RES22-01842	50		hybracter_hybrid	long-read_or_long-read-first	ska	3	2886598	hybrid_assembly	2	2	0	0	0	0
RES22-01842	100		hybracter_hybrid	long-read_or_long-read-first	mummer	3	2886598	hybrid_assembly	4	0	0	0	0	0
RES22-01842	100		hybracter_hybrid	long-read_or_long-read-first	shred	3	2886598	hybrid_assembly	4	0	0	0	0	0
RES22-01842	100		hybracter_hybrid	long-read_or_long-read-first	ska	3	2886598	hybrid_assembly	2	2	0	0	0	0
RES22-01842	20		raven	long-read_or_long-read-first	mummer	3	2886579	long-read_assembly	4	0	1	0	0	10
RES22-01842	20		raven	long-read_or_long-read-first	shred	3	2886579	long-read_assembly	4	0	1	0	0	10
RES22-01842	20		raven	long-read_or_long-read-first	ska	3	2886579	long-read_assembly	2	2	1	0	0	0
RES22-01842	50		raven	long-read_or_long-read-first	mummer	3	2887248	long-read_assembly	4	0	1	0	0	5
RES22-01842	50		raven	long-read_or_long-read-first	shred	3	2887248	long-read_assembly	4	0	1	0	0	6
RES22-01842	50		raven	long-read_or_long-read-first	ska	3	2887248	long-read_assembly	2	2	0	0	0	0
RES22-01842	100		raven	long-read_or_long-read-first	mummer	2	2883468	long-read_assembly	4	0	0	0	0	2
RES22-01842	100		raven	long-read_or_long-read-first	shred	2	2883468	long-read_assembly	4	0	0	0	0	2
RES22-01842	100		raven	long-read_or_long-read-first	ska	2	2883468	long-read_assembly	2	2	0	0	0	0
RES22-01842	20		raven_medaka	long-read_or_long-read-first	mummer	3	2886598	long-read_assembly	4	0	0	0	0	0
RES22-01842	20		raven_medaka	long-read_or_long-read-first	shred	3	2886598	long-read_assembly	4	0	0	0	0	0
RES22-01842	20		raven_medaka	long-read_or_long-read-first	ska	3	2886598	long-read_assembly	2	2	0	0	0	0
RES22-01842	50		raven_medaka	long-read_or_long-read-first	mummer	3	2886733	long-read_assembly	4	0	0	0	0	0
RES22-01842	50		raven_medaka	long-read_or_long-read-first	shred	3	2886733	long-read_assembly	4	0	0	0	0	0
RES22-01842	50		raven_medaka	long-read_or_long-read-first	ska	3	2886733	long-read_assembly	2	2	0	0	0	0
RES22-01842	100		raven_medaka	long-read_or_long-read-first	mummer	2	2883473	long-read_assembly	4	0	0	0	0	0
RES22-01842	100		raven_medaka	long-read_or_long-read-first	shred	2	2883473	long-read_assembly	4	0	0	0	0	0
RES22-01842	100		raven_medaka	long-read_or_long-read-first	ska	2	2883473	long-read_assembly	2	2	0	0	0	0
RES22-01842	20		shovill	short-read_or_short-read-first	mummer	434	2880551	short-read_assembly	4	0	228	0	0	13
RES22-01842	20		shovill	short-read_or_short-read-first	shred	434	2880551	short-read_assembly	4	0	224	0	0	4
RES22-01842	20		shovill	short-read_or_short-read-first	ska	434	2880551	short-read_assembly	2	2	236	0	0	0
RES22-01842	50		shovill	short-read_or_short-read-first	mummer	97	2863148	short-read_assembly	4	0	7	0	0	2
RES22-01842	50		shovill	short-read_or_short-read-first	shred	97	2863148	short-read_assembly	4	0	6	0	0	2
RES22-01842	50		shovill	short-read_or_short-read-first	ska	97	2863148	short-read_assembly	2	2	26	0	0	0
RES22-01842	100		shovill	short-read_or_short-read-first	mummer	75	2862671	short-read_assembly	4	0	36	0	0	5
RES22-01842	100		shovill	short-read_or_short-read-first	shred	75	2862671	short-read_assembly	4	0	6	0	0	1
RES22-01842	100		shovill	short-read_or_short-read-first	ska	75	2862671	short-read_assembly	2	2	19	0	0	0
RES22-01842	20		skesa	short-read_or_short-read-first	mummer	337	2811784	short-read_assembly	4	0	19	0	0	0
RES22-01842	20		skesa	short-read_or_short-read-first	shred	337	2811784	short-read_assembly	4	0	5	0	0	0
RES22-01842	20		skesa	short-read_or_short-read-first	ska	337	2811784	short-read_assembly	2	2	203	0	0	0
RES22-01842	50		skesa	short-read_or_short-read-first	mummer	53	2844615	short-read_assembly	4	0	1	0	0	0
RES22-01842	50		skesa	short-read_or_short-read-first	shred	53	2844615	short-read_assembly	4	0	1	0	0	0
RES22-01842	50		skesa	short-read_or_short-read-first	ska	53	2844615	short-read_assembly	2	2	82	0	0	0
RES22-01842	100		skesa	short-read_or_short-read-first	mummer	48	2847093	short-read_assembly	4	0	0	0	0	0
RES22-01842	100		skesa	short-read_or_short-read-first	shred	48	2847093	short-read_assembly	4	0	0	0	0	0
RES22-01842	100		skesa	short-read_or_short-read-first	ska	48	2847093	short-read_assembly	2	2	75	0	0	0
RES22-01842	20		unicycler_hybrid	short-read_or_short-read-first	mummer	4	2885848	hybrid_assembly	4	0	104	0	0	15
RES22-01842	20		unicycler_hybrid	short-read_or_short-read-first	shred	4	2885848	hybrid_assembly	4	0	53	0	0	0
RES22-01842	20		unicycler_hybrid	short-read_or_short-read-first	ska	4	2885848	hybrid_assembly	2	2	45	0	0	0
RES22-01842	50		unicycler_hybrid	short-read_or_short-read-first	mummer	3	2884654	hybrid_assembly	4	0	75	0	0	22
RES22-01842	50		unicycler_hybrid	short-read_or_short-read-first	shred	3	2884654	hybrid_assembly	4	0	31	0	0	1
RES22-01842	50		unicycler_hybrid	short-read_or_short-read-first	ska	3	2884654	hybrid_assembly	2	2	37	0	0	0
RES22-01842	100		unicycler_hybrid	short-read_or_short-read-first	mummer	3	2886598	hybrid_assembly	4	0	24	0	0	0
RES22-01842	100		unicycler_hybrid	short-read_or_short-read-first	shred	3	2886598	hybrid_assembly	4	0	16	0	0	0
RES22-01842	100		unicycler_hybrid	short-read_or_short-read-first	ska	3	2886598	hybrid_assembly	2	2	20	0	0	0
RES22-01842	20		unicycler_short	short-read_or_short-read-first	mummer	99	2813775	short-read_assembly	4	0	46	0	0	1
RES22-01842	20		unicycler_short	short-read_or_short-read-first	shred	99	2813775	short-read_assembly	4	0	51	0	0	1
RES22-01842	20		unicycler_short	short-read_or_short-read-first	ska	99	2813775	short-read_assembly	2	2	148	0	0	0
RES22-01842	50		unicycler_short	short-read_or_short-read-first	mummer	32	2842935	short-read_assembly	4	0	25	0	0	2
RES22-01842	50		unicycler_short	short-read_or_short-read-first	shred	32	2842935	short-read_assembly	4	0	17	0	0	0
RES22-01842	50		unicycler_short	short-read_or_short-read-first	ska	32	2842935	short-read_assembly	2	2	87	0	0	0
RES22-01842	100		unicycler_short	short-read_or_short-read-first	mummer	89	2849699	short-read_assembly	4	0	0	0	0	0
RES22-01842	100		unicycler_short	short-read_or_short-read-first	shred	89	2849699	short-read_assembly	4	0	0	0	0	0
RES22-01842	100		unicycler_short	short-read_or_short-read-first	ska	89	2849699	short-read_assembly	2	2	57	0	0	0
RES22-01844	20		canu	long-read_or_long-read-first	mummer	4	2953362	long-read_assembly	0	0	0	0	0	3
RES22-01844	20		canu	long-read_or_long-read-first	shred	4	2953362	long-read_assembly	0	0	0	0	0	4
RES22-01844	20		canu	long-read_or_long-read-first	ska	4	2953362	long-read_assembly	0	0	0	0	0	0
RES22-01844	50		canu	long-read_or_long-read-first	mummer	5	3122020	long-read_assembly	0	0	0	0	0	0
RES22-01844	50		canu	long-read_or_long-read-first	shred	5	3122020	long-read_assembly	0	0	1	0	0	1
RES22-01844	50		canu	long-read_or_long-read-first	ska	5	3122020	long-read_assembly	0	0	0	0	0	0
RES22-01844	100		canu	long-read_or_long-read-first	mummer	3	2933762	long-read_assembly	0	0	0	0	0	0
RES22-01844	100		canu	long-read_or_long-read-first	shred	3	2933762	long-read_assembly	0	0	0	0	0	0
RES22-01844	100		canu	long-read_or_long-read-first	ska	3	2933762	long-read_assembly	0	0	0	0	0	0
RES22-01844	20		canu_medaka	long-read_or_long-read-first	mummer	4	2953291	long-read_assembly	0	0	0	0	0	1
RES22-01844	20		canu_medaka	long-read_or_long-read-first	shred	4	2953291	long-read_assembly	0	0	56	0	0	41
RES22-01844	20		canu_medaka	long-read_or_long-read-first	ska	4	2953291	long-read_assembly	0	0	0	0	0	0
RES22-01844	50		canu_medaka	long-read_or_long-read-first	mummer	5	3121902	long-read_assembly	0	0	33	0	0	8
RES22-01844	50		canu_medaka	long-read_or_long-read-first	shred	5	3121902	long-read_assembly	0	0	119	0	0	48
RES22-01844	50		canu_medaka	long-read_or_long-read-first	ska	5	3121902	long-read_assembly	0	0	10	0	0	0
RES22-01844	100		canu_medaka	long-read_or_long-read-first	mummer	3	2933760	long-read_assembly	0	0	0	0	0	0
RES22-01844	100		canu_medaka	long-read_or_long-read-first	shred	3	2933760	long-read_assembly	0	0	7	0	0	3
RES22-01844	100		canu_medaka	long-read_or_long-read-first	ska	3	2933760	long-read_assembly	0	0	0	0	0	0
RES22-01844	20		flye	long-read_or_long-read-first	mummer	2	2883474	long-read_assembly	0	0	0	0	0	1
RES22-01844	20		flye	long-read_or_long-read-first	shred	2	2883474	long-read_assembly	0	0	0	0	0	1
RES22-01844	20		flye	long-read_or_long-read-first	ska	2	2883474	long-read_assembly	0	0	1	0	0	0
RES22-01844	50		flye	long-read_or_long-read-first	mummer	2	2887914	long-read_assembly	0	0	0	0	0	0
RES22-01844	50		flye	long-read_or_long-read-first	shred	2	2887914	long-read_assembly	0	0	0	0	0	0
RES22-01844	50		flye	long-read_or_long-read-first	ska	2	2887914	long-read_assembly	0	0	0	0	0	0
RES22-01844	100		flye	long-read_or_long-read-first	mummer	2	2883474	long-read_assembly	0	0	0	0	0	0
RES22-01844	100		flye	long-read_or_long-read-first	shred	2	2883474	long-read_assembly	0	0	0	0	0	0
RES22-01844	100		flye	long-read_or_long-read-first	ska	2	2883474	long-read_assembly	0	0	0	0	0	0
RES22-01844	20		flye_medaka	long-read_or_long-read-first	mummer	2	2883473	long-read_assembly	0	0	0	0	0	0
RES22-01844	20		flye_medaka	long-read_or_long-read-first	shred	2	2883473	long-read_assembly	0	0	0	0	0	0
RES22-01844	20		flye_medaka	long-read_or_long-read-first	ska	2	2883473	long-read_assembly	0	0	1	0	0	0
RES22-01844	50		flye_medaka	long-read_or_long-read-first	mummer	2	2887913	long-read_assembly	0	0	0	0	0	0
RES22-01844	50		flye_medaka	long-read_or_long-read-first	shred	2	2887913	long-read_assembly	0	0	0	0	0	0
RES22-01844	50		flye_medaka	long-read_or_long-read-first	ska	2	2887913	long-read_assembly	0	0	0	0	0	0
RES22-01844	100		flye_medaka	long-read_or_long-read-first	mummer	2	2883474	long-read_assembly	0	0	0	0	0	0
RES22-01844	100		flye_medaka	long-read_or_long-read-first	shred	2	2883474	long-read_assembly	0	0	0	0	0	0
RES22-01844	100		flye_medaka	long-read_or_long-read-first	ska	2	2883474	long-read_assembly	0	0	0	0	0	0
RES22-01844	20		hybracter_hybrid	long-read_or_long-read-first	mummer	3	2886598	hybrid_assembly	0	0	0	0	0	0
RES22-01844	20		hybracter_hybrid	long-read_or_long-read-first	shred	3	2886598	hybrid_assembly	0	0	0	0	0	0
RES22-01844	20		hybracter_hybrid	long-read_or_long-read-first	ska	3	2886598	hybrid_assembly	0	0	0	0	0	0
RES22-01844	50		hybracter_hybrid	long-read_or_long-read-first	mummer	3	2886598	hybrid_assembly	0	0	0	0	0	0
RES22-01844	50		hybracter_hybrid	long-read_or_long-read-first	shred	3	2886598	hybrid_assembly	0	0	0	0	0	0
RES22-01844	50		hybracter_hybrid	long-read_or_long-read-first	ska	3	2886598	hybrid_assembly	0	0	0	0	0	0
RES22-01844	100		hybracter_hybrid	long-read_or_long-read-first	mummer	3	2886598	hybrid_assembly	0	0	0	0	0	0
RES22-01844	100		hybracter_hybrid	long-read_or_long-read-first	shred	3	2886598	hybrid_assembly	0	0	0	0	0	0
RES22-01844	100		hybracter_hybrid	long-read_or_long-read-first	ska	3	2886598	hybrid_assembly	0	0	0	0	0	0
RES22-01844	20		raven	long-read_or_long-read-first	mummer	3	2886569	long-read_assembly	0	0	1	0	0	8
RES22-01844	20		raven	long-read_or_long-read-first	shred	3	2886569	long-read_assembly	0	0	1	0	0	10
RES22-01844	20		raven	long-read_or_long-read-first	ska	3	2886569	long-read_assembly	0	0	2	0	0	0
RES22-01844	50		raven	long-read_or_long-read-first	mummer	2	2882153	long-read_assembly	0	0	4	0	0	7
RES22-01844	50		raven	long-read_or_long-read-first	shred	2	2882153	long-read_assembly	0	0	7	0	0	5
RES22-01844	50		raven	long-read_or_long-read-first	ska	2	2882153	long-read_assembly	0	0	0	0	0	0
RES22-01844	100		raven	long-read_or_long-read-first	mummer	3	2886561	long-read_assembly	0	0	0	0	0	5
RES22-01844	100		raven	long-read_or_long-read-first	shred	3	2886561	long-read_assembly	0	0	0	0	0	3
RES22-01844	100		raven	long-read_or_long-read-first	ska	3	2886561	long-read_assembly	0	0	0	0	0	0
RES22-01844	20		raven_medaka	long-read_or_long-read-first	mummer	3	2886598	long-read_assembly	0	0	0	0	0	0
RES22-01844	20		raven_medaka	long-read_or_long-read-first	shred	3	2886598	long-read_assembly	0	0	0	0	0	0
RES22-01844	20		raven_medaka	long-read_or_long-read-first	ska	3	2886598	long-read_assembly	0	0	0	0	0	0
RES22-01844	50		raven_medaka	long-read_or_long-read-first	mummer	2	2882160	long-read_assembly	0	0	33	0	0	8
RES22-01844	50		raven_medaka	long-read_or_long-read-first	shred	2	2882160	long-read_assembly	0	0	31	0	0	10
RES22-01844	50		raven_medaka	long-read_or_long-read-first	ska	2	2882160	long-read_assembly	0	0	10	0	0	0
RES22-01844	100		raven_medaka	long-read_or_long-read-first	mummer	3	2886598	long-read_assembly	0	0	0	0	0	0
RES22-01844	100		raven_medaka	long-read_or_long-read-first	shred	3	2886598	long-read_assembly	0	0	0	0	0	0
RES22-01844	100		raven_medaka	long-read_or_long-read-first	ska	3	2886598	long-read_assembly	0	0	0	0	0	0
RES22-01844	20		shovill	short-read_or_short-read-first	mummer	235	2874331	short-read_assembly	0	0	139	0	0	2
RES22-01844	20		shovill	short-read_or_short-read-first	shred	235	2874331	short-read_assembly	0	0	137	0	0	1
RES22-01844	20		shovill	short-read_or_short-read-first	ska	235	2874331	short-read_assembly	0	0	130	0	0	0
RES22-01844	50		shovill	short-read_or_short-read-first	mummer	95	2863838	short-read_assembly	0	0	8	0	0	2
RES22-01844	50		shovill	short-read_or_short-read-first	shred	95	2863838	short-read_assembly	0	0	11	0	0	1
RES22-01844	50		shovill	short-read_or_short-read-first	ska	95	2863838	short-read_assembly	0	0	22	0	0	0
RES22-01844	100		shovill	short-read_or_short-read-first	mummer	83	2863890	short-read_assembly	0	0	8	0	0	5
RES22-01844	100		shovill	short-read_or_short-read-first	shred	83	2863890	short-read_assembly	0	0	7	0	0	1
RES22-01844	100		shovill	short-read_or_short-read-first	ska	83	2863890	short-read_assembly	0	0	22	0	0	0
RES22-01844	20		skesa	short-read_or_short-read-first	mummer	187	2821094	short-read_assembly	0	0	12	0	0	2
RES22-01844	20		skesa	short-read_or_short-read-first	shred	187	2821094	short-read_assembly	0	0	5	0	0	1
RES22-01844	20		skesa	short-read_or_short-read-first	ska	187	2821094	short-read_assembly	0	0	221	0	0	0
RES22-01844	50		skesa	short-read_or_short-read-first	mummer	46	2844817	short-read_assembly	0	0	3	0	0	0
RES22-01844	50		skesa	short-read_or_short-read-first	shred	46	2844817	short-read_assembly	0	0	3	0	0	0
RES22-01844	50		skesa	short-read_or_short-read-first	ska	46	2844817	short-read_assembly	0	0	71	0	0	0
RES22-01844	100		skesa	short-read_or_short-read-first	mummer	39	2847525	short-read_assembly	0	0	1	0	0	0
RES22-01844	100		skesa	short-read_or_short-read-first	shred	39	2847525	short-read_assembly	0	0	1	0	0	0
RES22-01844	100		skesa	short-read_or_short-read-first	ska	39	2847525	short-read_assembly	0	0	61	0	0	0
RES22-01844	20		unicycler_hybrid	short-read_or_short-read-first	mummer	5	2886209	hybrid_assembly	0	0	35	0	0	2
RES22-01844	20		unicycler_hybrid	short-read_or_short-read-first	shred	5	2886209	hybrid_assembly	0	0	33	0	0	1
RES22-01844	20		unicycler_hybrid	short-read_or_short-read-first	ska	5	2886209	hybrid_assembly	0	0	27	0	0	0
RES22-01844	50		unicycler_hybrid	short-read_or_short-read-first	mummer	3	2886561	hybrid_assembly	0	0	25	0	0	2
RES22-01844	50		unicycler_hybrid	short-read_or_short-read-first	shred	3	2886561	hybrid_assembly	0	0	18	0	0	0
RES22-01844	50		unicycler_hybrid	short-read_or_short-read-first	ska	3	2886561	hybrid_assembly	0	0	23	0	0	0
RES22-01844	100		unicycler_hybrid	short-read_or_short-read-first	mummer	3	2886537	hybrid_assembly	0	0	30	0	0	2
RES22-01844	100		unicycler_hybrid	short-read_or_short-read-first	shred	3	2886537	hybrid_assembly	0	0	19	0	0	1
RES22-01844	100		unicycler_hybrid	short-read_or_short-read-first	ska	3	2886537	hybrid_assembly	0	0	23	0	0	0
RES22-01844	20		unicycler_short	short-read_or_short-read-first	mummer	50	2820280	short-read_assembly	0	0	34	0	0	2
RES22-01844	20		unicycler_short	short-read_or_short-read-first	shred	50	2820280	short-read_assembly	0	0	36	0	0	1
RES22-01844	20		unicycler_short	short-read_or_short-read-first	ska	50	2820280	short-read_assembly	0	0	124	0	0	0
RES22-01844	50		unicycler_short	short-read_or_short-read-first	mummer	83	2849947	short-read_assembly	0	0	2	0	0	0
RES22-01844	50		unicycler_short	short-read_or_short-read-first	shred	83	2849947	short-read_assembly	0	0	3	0	0	0
RES22-01844	50		unicycler_short	short-read_or_short-read-first	ska	83	2849947	short-read_assembly	0	0	52	0	0	0
RES22-01844	100		unicycler_short	short-read_or_short-read-first	mummer	65	2847958	short-read_assembly	0	0	2	0	0	0
RES22-01844	100		unicycler_short	short-read_or_short-read-first	shred	65	2847958	short-read_assembly	0	0	2	0	0	0
RES22-01844	100		unicycler_short	short-read_or_short-read-first	ska	65	2847958	short-read_assembly	0	0	47	0	0	0
RES22-01845	20		canu	long-read_or_long-read-first	mummer	7	3064135	long-read_assembly	2	0	7	0	0	11
RES22-01845	20		canu	long-read_or_long-read-first	shred	7	3064135	long-read_assembly	2	0	3	0	0	4
RES22-01845	20		canu	long-read_or_long-read-first	ska	7	3064135	long-read_assembly	0	2	7	0	0	0
RES22-01845	50		canu	long-read_or_long-read-first	mummer	4	2998999	long-read_assembly	2	0	0	0	0	1
RES22-01845	50		canu	long-read_or_long-read-first	shred	4	2998999	long-read_assembly	2	0	0	0	0	1
RES22-01845	50		canu	long-read_or_long-read-first	ska	4	2998999	long-read_assembly	0	2	0	0	0	0
RES22-01845	100		canu	long-read_or_long-read-first	mummer	4	2936994	long-read_assembly	2	0	0	0	0	0
RES22-01845	100		canu	long-read_or_long-read-first	shred	4	2936994	long-read_assembly	2	0	0	0	0	0
RES22-01845	100		canu	long-read_or_long-read-first	ska	4	2936994	long-read_assembly	0	2	0	0	0	0
RES22-01845	20		canu_medaka	long-read_or_long-read-first	mummer	7	3064224	long-read_assembly	2	0	4	0	0	7
RES22-01845	20		canu_medaka	long-read_or_long-read-first	shred	7	3064224	long-read_assembly	2	0	37	0	0	30
RES22-01845	20		canu_medaka	long-read_or_long-read-first	ska	7	3064224	long-read_assembly	0	2	3	0	0	0
RES22-01845	50		canu_medaka	long-read_or_long-read-first	mummer	4	2998971	long-read_assembly	2	0	0	0	0	0
RES22-01845	50		canu_medaka	long-read_or_long-read-first	shred	4	2998971	long-read_assembly	2	0	21	0	0	23
RES22-01845	50		canu_medaka	long-read_or_long-read-first	ska	4	2998971	long-read_assembly	0	2	0	0	0	0
RES22-01845	100		canu_medaka	long-read_or_long-read-first	mummer	4	2936987	long-read_assembly	2	0	0	0	0	0
RES22-01845	100		canu_medaka	long-read_or_long-read-first	shred	4	2936987	long-read_assembly	2	0	3	0	0	5
RES22-01845	100		canu_medaka	long-read_or_long-read-first	ska	4	2936987	long-read_assembly	0	2	0	0	0	0
RES22-01845	20		flye	long-read_or_long-read-first	mummer	3	2891296	long-read_assembly	2	0	2	0	0	2
RES22-01845	20		flye	long-read_or_long-read-first	shred	3	2891296	long-read_assembly	2	0	2	0	0	2
RES22-01845	20		flye	long-read_or_long-read-first	ska	3	2891296	long-read_assembly	0	2	2	0	0	0
RES22-01845	50		flye	long-read_or_long-read-first	mummer	3	2891037	long-read_assembly	2	0	0	0	0	0
RES22-01845	50		flye	long-read_or_long-read-first	shred	3	2891037	long-read_assembly	2	0	0	0	0	0
RES22-01845	50		flye	long-read_or_long-read-first	ska	3	2891037	long-read_assembly	0	2	0	0	0	0
RES22-01845	100		flye	long-read_or_long-read-first	mummer	3	2888824	long-read_assembly	2	0	0	0	0	0
RES22-01845	100		flye	long-read_or_long-read-first	shred	3	2888824	long-read_assembly	2	0	0	0	0	0
RES22-01845	100		flye	long-read_or_long-read-first	ska	3	2888824	long-read_assembly	0	2	0	0	0	0
RES22-01845	20		flye_medaka	long-read_or_long-read-first	mummer	3	2891300	long-read_assembly	2	0	0	0	0	2
RES22-01845	20		flye_medaka	long-read_or_long-read-first	shred	3	2891300	long-read_assembly	2	0	0	0	0	2
RES22-01845	20		flye_medaka	long-read_or_long-read-first	ska	3	2891300	long-read_assembly	0	2	0	0	0	0
RES22-01845	50		flye_medaka	long-read_or_long-read-first	mummer	3	2891037	long-read_assembly	2	0	0	0	0	0
RES22-01845	50		flye_medaka	long-read_or_long-read-first	shred	3	2891037	long-read_assembly	2	0	0	0	0	0
RES22-01845	50		flye_medaka	long-read_or_long-read-first	ska	3	2891037	long-read_assembly	0	2	0	0	0	0
RES22-01845	100		flye_medaka	long-read_or_long-read-first	mummer	3	2888824	long-read_assembly	2	0	0	0	0	0
RES22-01845	100		flye_medaka	long-read_or_long-read-first	shred	3	2888824	long-read_assembly	2	0	0	0	0	0
RES22-01845	100		flye_medaka	long-read_or_long-read-first	ska	3	2888824	long-read_assembly	0	2	0	0	0	0
RES22-01845	20		hybracter_hybrid	long-read_or_long-read-first	mummer	3	2886598	hybrid_assembly	2	0	0	0	0	0
RES22-01845	20		hybracter_hybrid	long-read_or_long-read-first	shred	3	2886598	hybrid_assembly	2	0	0	0	0	0
RES22-01845	20		hybracter_hybrid	long-read_or_long-read-first	ska	3	2886598	hybrid_assembly	0	2	0	0	0	0
RES22-01845	50		hybracter_hybrid	long-read_or_long-read-first	mummer	3	2886598	hybrid_assembly	2	0	0	0	0	0
RES22-01845	50		hybracter_hybrid	long-read_or_long-read-first	shred	3	2886598	hybrid_assembly	2	0	0	0	0	0
RES22-01845	50		hybracter_hybrid	long-read_or_long-read-first	ska	3	2886598	hybrid_assembly	0	2	0	0	0	0
RES22-01845	100		hybracter_hybrid	long-read_or_long-read-first	mummer	3	2886598	hybrid_assembly	2	0	0	0	0	0
RES22-01845	100		hybracter_hybrid	long-read_or_long-read-first	shred	3	2886598	hybrid_assembly	2	0	0	0	0	0
RES22-01845	100		hybracter_hybrid	long-read_or_long-read-first	ska	3	2886598	hybrid_assembly	0	2	0	0	0	0
RES22-01845	20		raven	long-read_or_long-read-first	mummer	3	2881938	long-read_assembly	2	0	16	0	0	31
RES22-01845	20		raven	long-read_or_long-read-first	shred	3	2881938	long-read_assembly	2	0	7	0	0	16
RES22-01845	20		raven	long-read_or_long-read-first	ska	3	2881938	long-read_assembly	0	2	4	0	0	0
RES22-01845	50		raven	long-read_or_long-read-first	mummer	1	2878366	long-read_assembly	2	0	0	0	0	3
RES22-01845	50		raven	long-read_or_long-read-first	shred	1	2878366	long-read_assembly	2	0	1	0	0	3
RES22-01845	50		raven	long-read_or_long-read-first	ska	1	2878366	long-read_assembly	0	2	1	0	0	0
RES22-01845	100		raven	long-read_or_long-read-first	mummer	2	2883130	long-read_assembly	2	0	1	0	0	7
RES22-01845	100		raven	long-read_or_long-read-first	shred	2	2883130	long-read_assembly	2	0	2	0	0	10
RES22-01845	100		raven	long-read_or_long-read-first	ska	2	2883130	long-read_assembly	0	2	6	0	0	0
RES22-01845	20		raven_medaka	long-read_or_long-read-first	mummer	3	2882024	long-read_assembly	2	0	3	0	0	4
RES22-01845	20		raven_medaka	long-read_or_long-read-first	shred	3	2882024	long-read_assembly	2	0	9	0	0	7
RES22-01845	20		raven_medaka	long-read_or_long-read-first	ska	3	2882024	long-read_assembly	0	2	3	0	0	0
RES22-01845	50		raven_medaka	long-read_or_long-read-first	mummer	1	2878678	long-read_assembly	2	0	149	0	0	42
RES22-01845	50		raven_medaka	long-read_or_long-read-first	shred	1	2878678	long-read_assembly	2	0	43	0	0	15
RES22-01845	50		raven_medaka	long-read_or_long-read-first	ska	1	2878678	long-read_assembly	0	2	6	0	0	0
RES22-01845	100		raven_medaka	long-read_or_long-read-first	mummer	2	2883460	long-read_assembly	2	0	0	0	0	3
RES22-01845	100		raven_medaka	long-read_or_long-read-first	shred	2	2883460	long-read_assembly	2	0	0	0	0	3
RES22-01845	100		raven_medaka	long-read_or_long-read-first	ska	2	2883460	long-read_assembly	0	2	0	0	0	0
RES22-01845	20		shovill	short-read_or_short-read-first	mummer	287	2864514	short-read_assembly	2	0	227	0	0	0
RES22-01845	20		shovill	short-read_or_short-read-first	shred	287	2864514	short-read_assembly	2	0	242	0	0	0
RES22-01845	20		shovill	short-read_or_short-read-first	ska	287	2864514	short-read_assembly	0	2	235	0	0	0
RES22-01845	50		shovill	short-read_or_short-read-first	mummer	144	2863297	short-read_assembly	2	0	2	0	0	1
RES22-01845	50		shovill	short-read_or_short-read-first	shred	144	2863297	short-read_assembly	2	0	2	0	0	1
RES22-01845	50		shovill	short-read_or_short-read-first	ska	144	2863297	short-read_assembly	0	2	28	0	0	0
RES22-01845	100		shovill	short-read_or_short-read-first	mummer	110	2862352	short-read_assembly	2	0	38	0	0	7
RES22-01845	100		shovill	short-read_or_short-read-first	shred	110	2862352	short-read_assembly	2	0	6	0	0	1
RES22-01845	100		shovill	short-read_or_short-read-first	ska	110	2862352	short-read_assembly	0	2	23	0	0	0
RES22-01845	20		skesa	short-read_or_short-read-first	mummer	347	2809398	short-read_assembly	2	0	18	0	0	0
RES22-01845	20		skesa	short-read_or_short-read-first	shred	347	2809398	short-read_assembly	2	0	7	0	0	0
RES22-01845	20		skesa	short-read_or_short-read-first	ska	347	2809398	short-read_assembly	0	2	188	0	0	0
RES22-01845	50		skesa	short-read_or_short-read-first	mummer	62	2843231	short-read_assembly	2	0	1	0	0	0
RES22-01845	50		skesa	short-read_or_short-read-first	shred	62	2843231	short-read_assembly	2	0	5	0	0	0
RES22-01845	50		skesa	short-read_or_short-read-first	ska	62	2843231	short-read_assembly	0	2	67	0	0	0
RES22-01845	100		skesa	short-read_or_short-read-first	mummer	51	2845419	short-read_assembly	2	0	0	0	0	0
RES22-01845	100		skesa	short-read_or_short-read-first	shred	51	2845419	short-read_assembly	2	0	0	0	0	0
RES22-01845	100		skesa	short-read_or_short-read-first	ska	51	2845419	short-read_assembly	0	2	61	0	0	0
RES22-01845	20		unicycler_hybrid	short-read_or_short-read-first	mummer	6	2884923	hybrid_assembly	2	0	48	0	0	13
RES22-01845	20		unicycler_hybrid	short-read_or_short-read-first	shred	6	2884923	hybrid_assembly	2	0	46	0	0	3
RES22-01845	20		unicycler_hybrid	short-read_or_short-read-first	ska	6	2884923	hybrid_assembly	0	2	46	0	0	0
RES22-01845	50		unicycler_hybrid	short-read_or_short-read-first	mummer	3	2886097	hybrid_assembly	2	0	47	0	0	6
RES22-01845	50		unicycler_hybrid	short-read_or_short-read-first	shred	3	2886097	hybrid_assembly	2	0	29	0	0	1
RES22-01845	50		unicycler_hybrid	short-read_or_short-read-first	ska	3	2886097	hybrid_assembly	0	2	22	0	0	0
RES22-01845	100		unicycler_hybrid	short-read_or_short-read-first	mummer	3	2886533	hybrid_assembly	2	0	35	0	0	2
RES22-01845	100		unicycler_hybrid	short-read_or_short-read-first	shred	3	2886533	hybrid_assembly	2	0	27	0	0	0
RES22-01845	100		unicycler_hybrid	short-read_or_short-read-first	ska	3	2886533	hybrid_assembly	0	2	26	0	0	0
RES22-01845	20		unicycler_short	short-read_or_short-read-first	mummer	85	2820002	short-read_assembly	2	0	38	0	0	3
RES22-01845	20		unicycler_short	short-read_or_short-read-first	shred	85	2820002	short-read_assembly	2	0	45	0	0	0
RES22-01845	20		unicycler_short	short-read_or_short-read-first	ska	85	2820002	short-read_assembly	0	2	159	0	0	0
RES22-01845	50		unicycler_short	short-read_or_short-read-first	mummer	95	2843548	short-read_assembly	2	0	0	0	0	0
RES22-01845	50		unicycler_short	short-read_or_short-read-first	shred	95	2843548	short-read_assembly	2	0	1	0	0	0
RES22-01845	50		unicycler_short	short-read_or_short-read-first	ska	95	2843548	short-read_assembly	0	2	74	0	0	0
RES22-01845	100		unicycler_short	short-read_or_short-read-first	mummer	78	2848091	short-read_assembly	2	0	2	0	0	0
RES22-01845	100		unicycler_short	short-read_or_short-read-first	shred	78	2848091	short-read_assembly	2	0	0	0	0	0
RES22-01845	100		unicycler_short	short-read_or_short-read-first	ska	78	2848091	short-read_assembly	0	2	63	0	0	0

## Sheet: Table S3 - summary stats
All assemblies		SNPs						Indels
		TP	FN	FP	Sens	Prec		TP	FN	FP	Sens	Prec
	MUMmer	782	0	4669	1	0.14346		68	0	719	1	0.0864041
	Shred	782	0	4001	1	0.163496		68	0	699	1	0.0886571
	SKA	374	408	7431	0.478261	0.047918		0	68	0	0	n/a
Short-read-based assemblies		SNPs						Indels
		TP	FN	FP	Sens	Prec		TP	FN	FP	Sens	Prec
	MUMmer	276	0	3686	1	0.0696618		24	0	285	1	0.0776699
	Shred	276	0	3047	1	0.0830575		24	0	65	1	0.269663
	SKA	132	144	7246	0.478261	0.017891		0	24	0	0	n/a
Long-read-based assemblies		SNPs						Indels
		TP	FN	FP	Sens	Prec		TP	FN	FP	Sens	Prec
	MUMmer	506	0	983	1	0.339825		44	0	434	1	0.0920502
	Shred	506	0	954	1	0.346575		44	0	634	1	0.0648968
	SKA	242	264	185	0.478261	0.566745		0	44	0	0	n/a

## Sheet: Table S4 - TPs
genome	replicon	pos	type	ref	alt	in_repeat	in_dustmasker	in_tantan
RES22-01837	chromosome	26286	SNP	A	G	0	0	0
RES22-01837	chromosome	26288	SNP	A	T	0	0	0
RES22-01837	chromosome	262121	SNP	C	T	0	0	0
RES22-01837	chromosome	1476122	SNP	G	A	0	0	0
RES22-01837	chromosome	2024385	INS		T	0	1	1
RES22-01839	chromosome	26286	SNP	A	G	0	0	0
RES22-01839	chromosome	26288	SNP	A	T	0	0	0
RES22-01839	chromosome	1903611	SNP	A	T	0	0	0
RES22-01839	chromosome	2717951	SNP	C	T	0	0	0
RES22-01840	chromosome	26286	SNP	A	G	0	0	0
RES22-01840	chromosome	26288	SNP	A	T	0	0	0
RES22-01840	chromosome	227431	SNP	G	A	0	0	1
RES22-01840	chromosome	1268478	DEL	C		0	0	0
RES22-01840	chromosome	2191292	SNP	C	T	0	0	1
RES22-01840	chromosome	2306546	SNP	C	T	0	0	0
RES22-01841	chromosome	24882	SNP	A	G	0	0	0
RES22-01841	chromosome	26286	SNP	A	G	0	0	0
RES22-01841	chromosome	26288	SNP	A	T	0	0	0
RES22-01841	chromosome	1717393	SNP	G	A	0	0	0
RES22-01842	chromosome	26286	SNP	A	G	0	0	0
RES22-01842	chromosome	26288	SNP	A	T	0	0	0
RES22-01842	chromosome	2363633	SNP	C	T	0	0	0
RES22-01842	chromosome	2363689	SNP	G	T	0	0	0
RES22-01845	chromosome	26286	SNP	A	G	0	0	0
RES22-01845	chromosome	26288	SNP	A	T	0	0	0

## Sheet: Table S5 - FPs
genome	depth	assembly_method	variant_call_method	replicon	pos	type	ref	alt	in_repeat	in_dustmasker	in_tantan
RES22-01837	20	canu	mummer	chromosome	66047	DEL	T		1	0	0
RES22-01837	20	canu	mummer	chromosome	704673	DEL	G		0	0	0
RES22-01837	20	canu	mummer	chromosome	1138502	DEL	T		0	0	0
RES22-01837	20	canu	mummer	chromosome	1878915	DEL	TT		0	0	0
RES22-01837	20	canu	mummer	chromosome	2182150	SNP	A	T	1	0	0
RES22-01837	20	canu	shred	chromosome	66048	DEL	T		1	0	0
RES22-01837	20	canu	shred	chromosome	704674	DEL	G		0	0	0
RES22-01837	20	canu	shred	chromosome	1138503	DEL	T		0	0	0
RES22-01837	20	canu	shred	chromosome	1433858	DEL	A		0	0	0
RES22-01837	20	canu	shred	chromosome	1878916	DEL	TT		0	0	0
RES22-01837	20	canu	shred	chromosome	2182150	SNP	A	T	1	0	0
RES22-01837	20	canu	ska	chromosome	68218	SNP	G	A	1	0	0
RES22-01837	20	canu	ska	chromosome	2006540	SNP	T	C	1	0	0
RES22-01837	20	canu	ska	chromosome	2006745	SNP	T	C	1	0	0
RES22-01837	20	canu	ska	chromosome	2182150	SNP	A	T	1	0	0
RES22-01837	20	canu_medaka	shred	chromosome	1432556	SNP	T	A	1	0	0
RES22-01837	20	canu_medaka	shred	chromosome	1432558	SNP	T	A	1	0	0
RES22-01837	20	canu_medaka	shred	chromosome	1432561	INS		C	1	0	0
RES22-01837	20	canu_medaka	shred	chromosome	1432561	DEL	AT		1	0	0
RES22-01837	20	canu_medaka	shred	chromosome	1432772	SNP	G	C	0	0	0
RES22-01837	20	canu_medaka	shred	chromosome	1432809	SNP	A	G	0	0	0
RES22-01837	20	canu_medaka	shred	chromosome	1432811	SNP	G	C	0	0	0
RES22-01837	20	canu_medaka	shred	chromosome	1432960	INS		T	0	0	0
RES22-01837	20	canu_medaka	shred	chromosome	1433346	SNP	G	T	0	0	0
RES22-01837	20	canu_medaka	shred	chromosome	1433347	SNP	C	T	0	0	0
RES22-01837	20	canu_medaka	shred	chromosome	1433348	SNP	A	T	0	0	0
RES22-01837	20	canu_medaka	shred	chromosome	1433451	SNP	G	T	0	0	0
RES22-01837	20	canu_medaka	shred	chromosome	1433455	DEL	CGTTTT		0	0	0
RES22-01837	20	canu_medaka	shred	chromosome	1433735	DEL	T		0	0	0
RES22-01837	20	canu_medaka	shred	chromosome	1433741	SNP	C	T	0	0	0
RES22-01837	20	canu_medaka	shred	chromosome	1434821	SNP	A	G	0	0	0
RES22-01837	20	canu_medaka	shred	chromosome	1434827	DEL	T		0	0	0
RES22-01837	20	canu_medaka	shred	chromosome	1435253	DEL	T		0	0	0
RES22-01837	20	canu_medaka	ska	chromosome	68218	SNP	G	A	1	0	0
RES22-01837	20	canu_medaka	ska	chromosome	2006540	SNP	T	C	1	0	0
RES22-01837	20	canu_medaka	ska	chromosome	2006745	SNP	T	C	1	0	0
RES22-01837	20	raven	mummer	chromosome	36579	INS		G	0	0	0
RES22-01837	20	raven	mummer	chromosome	51769	INS		A	0	0	0
RES22-01837	20	raven	mummer	chromosome	704673	DEL	G		0	0	0
RES22-01837	20	raven	mummer	chromosome	710346	DEL	ATTAGAAGA		0	0	0
RES22-01837	20	raven	mummer	chromosome	710360	SNP	T	G	0	0	0
RES22-01837	20	raven	mummer	chromosome	710574	SNP	C	G	1	0	1
RES22-01837	20	raven	mummer	chromosome	710909	SNP	C	T	0	0	0
RES22-01837	20	raven	mummer	chromosome	1285250	DEL	CAAT		0	0	0
RES22-01837	20	raven	mummer	chromosome	1288919	SNP	G	A	0	0	0
RES22-01837	20	raven	mummer	chromosome	1853173	DEL	CC		0	0	0
RES22-01837	20	raven	mummer	chromosome	2323166	INS		TA	1	0	0
RES22-01837	20	raven	mummer	chromosome	2795175	DEL	T		0	1	1
RES22-01837	20	raven	mummer	plasmid_1	4077	DEL	GCAAT		0	0	0
RES22-01837	20	raven	shred	chromosome	36580	INS		G	0	0	0
RES22-01837	20	raven	shred	chromosome	51770	INS		A	0	0	0
RES22-01837	20	raven	shred	chromosome	704674	DEL	G		0	0	0
RES22-01837	20	raven	shred	chromosome	710347	DEL	TTAGAAGAA		0	0	0
RES22-01837	20	raven	shred	chromosome	710360	SNP	T	G	0	0	0
RES22-01837	20	raven	shred	chromosome	710574	SNP	C	G	1	0	1
RES22-01837	20	raven	shred	chromosome	710909	SNP	C	T	0	0	0
RES22-01837	20	raven	shred	chromosome	1285250	DEL	CAAT		0	0	0
RES22-01837	20	raven	shred	chromosome	1288919	SNP	G	A	0	0	0
RES22-01837	20	raven	shred	chromosome	1853173	DEL	CC		0	0	0
RES22-01837	20	raven	shred	chromosome	2323166	INS		TA	1	0	0
RES22-01837	20	raven	shred	chromosome	2795176	DEL	T		0	1	0
RES22-01837	20	raven	shred	plasmid_1	4077	DEL	GCAAT		0	0	0
RES22-01837	20	raven	ska	chromosome	710574	SNP	C	G	1	0	1
RES22-01837	20	raven	ska	chromosome	710909	SNP	C	T	0	0	0
RES22-01837	20	raven	ska	chromosome	1288919	SNP	G	A	0	0	0
RES22-01837	20	shovill	mummer	chromosome	13512	SNP	C	T	0	0	0
RES22-01837	20	shovill	mummer	chromosome	13583	SNP	A	C	0	0	0
RES22-01837	20	shovill	mummer	chromosome	34873	SNP	T	C	0	0	0
RES22-01837	20	shovill	mummer	chromosome	38907	SNP	A	T	0	0	1
RES22-01837	20	shovill	mummer	chromosome	38925	SNP	G	C	0	0	1
RES22-01837	20	shovill	mummer	chromosome	47687	SNP	C	A	0	0	0
RES22-01837	20	shovill	mummer	chromosome	51640	SNP	A	G	0	0	0
RES22-01837	20	shovill	mummer	chromosome	57856	SNP	T	A	0	0	0
RES22-01837	20	shovill	mummer	chromosome	61725	SNP	C	T	1	0	0
RES22-01837	20	shovill	mummer	chromosome	63410	SNP	T	C	0	1	1
RES22-01837	20	shovill	mummer	chromosome	63420	SNP	T	C	0	1	0
RES22-01837	20	shovill	mummer	chromosome	63422	SNP	G	A	0	1	0
RES22-01837	20	shovill	mummer	chromosome	67274	SNP	A	T	0	0	0
RES22-01837	20	shovill	mummer	chromosome	67289	SNP	G	T	0	0	0
RES22-01837	20	shovill	mummer	chromosome	84990	SNP	A	C	0	0	0
RES22-01837	20	shovill	mummer	chromosome	88238	SNP	C	A	0	0	0
RES22-01837	20	shovill	mummer	chromosome	88704	SNP	T	A	0	0	0
RES22-01837	20	shovill	mummer	chromosome	95434	SNP	A	C	0	0	0
RES22-01837	20	shovill	mummer	chromosome	116010	SNP	A	T	0	0	0
RES22-01837	20	shovill	mummer	chromosome	121154	SNP	T	C	0	0	0
RES22-01837	20	shovill	mummer	chromosome	122415	SNP	G	T	0	0	0
RES22-01837	20	shovill	mummer	chromosome	123106	SNP	A	T	0	1	1
RES22-01837	20	shovill	mummer	chromosome	129168	SNP	G	T	1	0	0
RES22-01837	20	shovill	mummer	chromosome	134222	SNP	C	T	0	0	0
RES22-01837	20	shovill	mummer	chromosome	151494	SNP	T	A	0	0	0
RES22-01837	20	shovill	mummer	chromosome	157068	SNP	A	G	0	0	0
RES22-01837	20	shovill	mummer	chromosome	170259	DEL	GAAATTCTACAGGCAATGCGAGTTGGGGCGGGGCCCCAACAAAGAGAAATTGGATTCC		1	0	0
RES22-01837	20	shovill	mummer	chromosome	171643	SNP	A	C	0	0	0
RES22-01837	20	shovill	mummer	chromosome	185387	SNP	T	C	0	0	0
RES22-01837	20	shovill	mummer	chromosome	253532	SNP	C	G	0	0	0
RES22-01837	20	shovill	mummer	chromosome	273763	SNP	A	G	0	0	0
RES22-01837	20	shovill	mummer	chromosome	273773	SNP	A	C	0	0	0
RES22-01837	20	shovill	mummer	chromosome	273777	SNP	A	C	0	0	0
RES22-01837	20	shovill	mummer	chromosome	273872	SNP	C	A	0	0	0
RES22-01837	20	shovill	mummer	chromosome	288638	SNP	T	G	0	0	0
RES22-01837	20	shovill	mummer	chromosome	299793	SNP	A	G	0	1	1
RES22-01837	20	shovill	mummer	chromosome	311078	SNP	G	A	0	0	0
RES22-01837	20	shovill	mummer	chromosome	319316	SNP	A	G	1	0	0
RES22-01837	20	shovill	mummer	chromosome	334325	SNP	A	C	0	0	1
RES22-01837	20	shovill	mummer	chromosome	343212	SNP	T	G	0	0	0
RES22-01837	20	shovill	mummer	chromosome	347332	SNP	G	A	1	0	0
RES22-01837	20	shovill	mummer	chromosome	349795	SNP	G	C	1	0	0
RES22-01837	20	shovill	mummer	chromosome	351630	SNP	T	G	1	0	0
RES22-01837	20	shovill	mummer	chromosome	351633	SNP	G	A	1	0	0
RES22-01837	20	shovill	mummer	chromosome	351642	SNP	A	T	1	0	0
RES22-01837	20	shovill	mummer	chromosome	351643	SNP	A	T	1	0	0
RES22-01837	20	shovill	mummer	chromosome	351644	SNP	C	T	1	0	0
RES22-01837	20	shovill	mummer	chromosome	351645	SNP	T	A	1	0	0
RES22-01837	20	shovill	mummer	chromosome	351660	SNP	G	A	1	0	0
RES22-01837	20	shovill	mummer	chromosome	351681	SNP	C	T	1	0	0
RES22-01837	20	shovill	mummer	chromosome	351699	SNP	A	C	1	0	0
RES22-01837	20	shovill	mummer	chromosome	351702	SNP	T	A	1	0	0
RES22-01837	20	shovill	mummer	chromosome	351705	SNP	C	T	1	0	0
RES22-01837	20	shovill	mummer	chromosome	351711	SNP	G	A	1	0	0
RES22-01837	20	shovill	mummer	chromosome	351714	SNP	T	A	1	0	0
RES22-01837	20	shovill	mummer	chromosome	351717	SNP	A	T	1	0	0
RES22-01837	20	shovill	mummer	chromosome	351720	SNP	T	A	1	0	0
RES22-01837	20	shovill	mummer	chromosome	352243	SNP	A	T	1	0	0
RES22-01837	20	shovill	mummer	chromosome	356963	SNP	T	C	0	0	0
RES22-01837	20	shovill	mummer	chromosome	357033	SNP	C	A	0	0	0
RES22-01837	20	shovill	mummer	chromosome	357147	SNP	A	T	0	0	0
RES22-01837	20	shovill	mummer	chromosome	360154	SNP	T	C	0	0	0
RES22-01837	20	shovill	mummer	chromosome	361962	SNP	G	T	0	0	0
RES22-01837	20	shovill	mummer	chromosome	364354	SNP	T	A	0	0	0
RES22-01837	20	shovill	mummer	chromosome	367839	SNP	A	G	0	0	0
RES22-01837	20	shovill	mummer	chromosome	369702	SNP	T	G	0	0	0
RES22-01837	20	shovill	mummer	chromosome	377139	SNP	G	T	0	0	0
RES22-01837	20	shovill	mummer	chromosome	396069	SNP	T	C	0	0	1
RES22-01837	20	shovill	mummer	chromosome	409271	SNP	G	T	0	0	0
RES22-01837	20	shovill	mummer	chromosome	444550	SNP	T	G	0	0	0
RES22-01837	20	shovill	mummer	chromosome	451686	SNP	G	T	1	0	0
RES22-01837	20	shovill	mummer	chromosome	456006	SNP	T	A	1	0	0
RES22-01837	20	shovill	mummer	chromosome	472217	SNP	T	G	1	0	0
RES22-01837	20	shovill	mummer	chromosome	473000	SNP	A	C	0	0	0
RES22-01837	20	shovill	mummer	chromosome	482484	SNP	A	G	0	0	0
RES22-01837	20	shovill	mummer	chromosome	482486	SNP	T	A	0	0	0
RES22-01837	20	shovill	mummer	chromosome	492993	SNP	T	A	0	0	0
RES22-01837	20	shovill	mummer	chromosome	508301	SNP	A	G	0	0	0
RES22-01837	20	shovill	mummer	chromosome	518470	SNP	T	C	1	1	0
RES22-01837	20	shovill	mummer	chromosome	526867	SNP	A	G	0	0	0
RES22-01837	20	shovill	mummer	chromosome	539023	SNP	A	T	0	0	0
RES22-01837	20	shovill	mummer	chromosome	550963	SNP	T	G	0	0	0
RES22-01837	20	shovill	mummer	chromosome	555582	SNP	T	C	0	0	0
RES22-01837	20	shovill	mummer	chromosome	556509	SNP	C	T	1	0	0
RES22-01837	20	shovill	mummer	chromosome	556530	DEL	A		1	0	0
RES22-01837	20	shovill	mummer	chromosome	556532	SNP	A	G	1	0	0
RES22-01837	20	shovill	mummer	chromosome	556534	SNP	G	T	1	0	0
RES22-01837	20	shovill	mummer	chromosome	556535	SNP	A	T	1	0	0
RES22-01837	20	shovill	mummer	chromosome	556536	SNP	C	T	1	0	0
RES22-01837	20	shovill	mummer	chromosome	567739	SNP	T	C	1	0	0
RES22-01837	20	shovill	mummer	chromosome	568839	SNP	T	G	0	0	1
RES22-01837	20	shovill	mummer	chromosome	573341	SNP	A	T	0	0	0
RES22-01837	20	shovill	mummer	chromosome	580487	SNP	T	A	0	0	0
RES22-01837	20	shovill	mummer	chromosome	590677	SNP	A	C	0	0	0
RES22-01837	20	shovill	mummer	chromosome	599256	SNP	A	C	0	0	0
RES22-01837	20	shovill	mummer	chromosome	607877	SNP	A	G	0	1	0
RES22-01837	20	shovill	mummer	chromosome	611108	SNP	C	G	0	0	0
RES22-01837	20	shovill	mummer	chromosome	611964	SNP	T	A	0	0	0
RES22-01837	20	shovill	mummer	chromosome	613884	SNP	T	C	0	0	0
RES22-01837	20	shovill	mummer	chromosome	615783	SNP	T	G	0	0	0
RES22-01837	20	shovill	mummer	chromosome	620136	SNP	G	A	1	0	0
RES22-01837	20	shovill	mummer	chromosome	620181	SNP	A	T	1	0	0
RES22-01837	20	shovill	mummer	chromosome	648762	SNP	C	T	0	0	0
RES22-01837	20	shovill	mummer	chromosome	648942	SNP	T	G	0	0	0
RES22-01837	20	shovill	mummer	chromosome	661975	SNP	A	G	0	1	1
RES22-01837	20	shovill	mummer	chromosome	670317	SNP	A	G	0	0	0
RES22-01837	20	shovill	mummer	chromosome	693618	SNP	C	A	0	0	0
RES22-01837	20	shovill	mummer	chromosome	707334	SNP	G	C	0	0	0
RES22-01837	20	shovill	mummer	chromosome	710439	SNP	C	T	1	0	1
RES22-01837	20	shovill	mummer	chromosome	715036	SNP	T	G	0	0	0
RES22-01837	20	shovill	mummer	chromosome	716280	SNP	T	A	0	0	0
RES22-01837	20	shovill	mummer	chromosome	746715	SNP	T	C	0	0	0
RES22-01837	20	shovill	mummer	chromosome	749478	SNP	A	C	0	0	0
RES22-01837	20	shovill	mummer	chromosome	750656	SNP	T	G	0	0	0
RES22-01837	20	shovill	mummer	chromosome	783433	SNP	G	T	0	0	0
RES22-01837	20	shovill	mummer	chromosome	787157	SNP	T	A	0	0	0
RES22-01837	20	shovill	mummer	chromosome	791538	SNP	C	G	0	0	0
RES22-01837	20	shovill	mummer	chromosome	792814	SNP	T	A	0	0	0
RES22-01837	20	shovill	mummer	chromosome	811285	SNP	G	A	0	0	0
RES22-01837	20	shovill	mummer	chromosome	826999	SNP	G	C	0	0	0
RES22-01837	20	shovill	mummer	chromosome	836894	SNP	C	A	0	0	0
RES22-01837	20	shovill	mummer	chromosome	839042	SNP	C	A	0	0	0
RES22-01837	20	shovill	mummer	chromosome	845155	SNP	A	G	0	0	0
RES22-01837	20	shovill	mummer	chromosome	852882	SNP	A	C	0	0	0
RES22-01837	20	shovill	mummer	chromosome	859936	SNP	A	C	0	0	0
RES22-01837	20	shovill	mummer	chromosome	859937	SNP	C	A	0	0	0
RES22-01837	20	shovill	mummer	chromosome	863917	SNP	A	T	0	0	0
RES22-01837	20	shovill	mummer	chromosome	876279	SNP	T	A	0	0	0
RES22-01837	20	shovill	mummer	chromosome	878426	SNP	A	T	0	0	0
RES22-01837	20	shovill	mummer	chromosome	878446	SNP	A	C	0	0	1
RES22-01837	20	shovill	mummer	chromosome	885807	SNP	A	C	0	0	0
RES22-01837	20	shovill	mummer	chromosome	885808	SNP	G	T	0	0	0
RES22-01837	20	shovill	mummer	chromosome	898887	SNP	C	T	0	0	0
RES22-01837	20	shovill	mummer	chromosome	955630	SNP	T	G	0	0	0
RES22-01837	20	shovill	mummer	chromosome	964666	SNP	A	G	0	0	0
RES22-01837	20	shovill	mummer	chromosome	966104	SNP	T	C	0	0	0
RES22-01837	20	shovill	mummer	chromosome	975277	SNP	A	T	0	0	0
RES22-01837	20	shovill	mummer	chromosome	989301	SNP	T	C	0	0	0
RES22-01837	20	shovill	mummer	chromosome	996642	SNP	T	A	0	0	0
RES22-01837	20	shovill	mummer	chromosome	998583	SNP	T	G	0	1	0
RES22-01837	20	shovill	mummer	chromosome	998588	SNP	A	G	0	1	0
RES22-01837	20	shovill	mummer	chromosome	998601	SNP	A	G	0	1	0
RES22-01837	20	shovill	mummer	chromosome	998604	SNP	C	A	0	1	0
RES22-01837	20	shovill	mummer	chromosome	998621	SNP	A	T	0	1	1
RES22-01837	20	shovill	mummer	chromosome	998640	SNP	G	A	0	0	0
RES22-01837	20	shovill	mummer	chromosome	1010331	SNP	T	C	0	0	0
RES22-01837	20	shovill	mummer	chromosome	1014124	SNP	A	G	0	0	0
RES22-01837	20	shovill	mummer	chromosome	1031383	SNP	T	A	0	0	0
RES22-01837	20	shovill	mummer	chromosome	1042630	SNP	A	G	0	0	0
RES22-01837	20	shovill	mummer	chromosome	1053342	SNP	A	C	0	0	0
RES22-01837	20	shovill	mummer	chromosome	1053360	SNP	T	C	0	0	0
RES22-01837	20	shovill	mummer	chromosome	1053378	SNP	C	A	0	0	0
RES22-01837	20	shovill	mummer	chromosome	1055498	SNP	T	C	0	0	0
RES22-01837	20	shovill	mummer	chromosome	1071992	SNP	T	C	0	0	1
RES22-01837	20	shovill	mummer	chromosome	1084770	SNP	C	A	0	0	0
RES22-01837	20	shovill	mummer	chromosome	1098274	SNP	A	T	0	0	0
RES22-01837	20	shovill	mummer	chromosome	1099200	SNP	A	G	0	0	0
RES22-01837	20	shovill	mummer	chromosome	1101188	SNP	T	C	0	0	0
RES22-01837	20	shovill	mummer	chromosome	1110173	SNP	T	A	0	0	0
RES22-01837	20	shovill	mummer	chromosome	1114631	SNP	A	T	0	0	0
RES22-01837	20	shovill	mummer	chromosome	1117763	SNP	G	A	0	0	0
RES22-01837	20	shovill	mummer	chromosome	1117904	SNP	T	G	0	0	0
RES22-01837	20	shovill	mummer	chromosome	1119386	SNP	T	A	0	0	0
RES22-01837	20	shovill	mummer	chromosome	1119612	SNP	C	A	0	0	0
RES22-01837	20	shovill	mummer	chromosome	1131221	SNP	C	T	0	0	0
RES22-01837	20	shovill	mummer	chromosome	1138818	SNP	A	T	0	0	0
RES22-01837	20	shovill	mummer	chromosome	1146568	SNP	T	C	0	1	0
RES22-01837	20	shovill	mummer	chromosome	1159074	SNP	A	T	0	0	0
RES22-01837	20	shovill	mummer	chromosome	1170118	SNP	G	T	0	0	0
RES22-01837	20	shovill	mummer	chromosome	1175565	SNP	T	C	0	0	0
RES22-01837	20	shovill	mummer	chromosome	1176920	SNP	G	T	0	0	0
RES22-01837	20	shovill	mummer	chromosome	1177165	SNP	T	C	0	0	0
RES22-01837	20	shovill	mummer	chromosome	1181922	SNP	T	C	1	0	0
RES22-01837	20	shovill	mummer	chromosome	1185802	SNP	A	T	0	0	0
RES22-01837	20	shovill	mummer	chromosome	1188919	SNP	C	G	0	0	0
RES22-01837	20	shovill	mummer	chromosome	1204671	SNP	T	A	0	0	0
RES22-01837	20	shovill	mummer	chromosome	1218240	SNP	G	A	0	0	0
RES22-01837	20	shovill	mummer	chromosome	1218276	SNP	G	T	0	0	0
RES22-01837	20	shovill	mummer	chromosome	1239181	SNP	T	C	0	0	0
RES22-01837	20	shovill	mummer	chromosome	1241709	SNP	C	T	0	0	0
RES22-01837	20	shovill	mummer	chromosome	1294425	SNP	T	A	0	0	0
RES22-01837	20	shovill	mummer	chromosome	1298394	SNP	G	C	0	0	0
RES22-01837	20	shovill	mummer	chromosome	1301526	SNP	A	C	0	0	0
RES22-01837	20	shovill	mummer	chromosome	1306123	SNP	A	T	0	0	0
RES22-01837	20	shovill	mummer	chromosome	1306158	SNP	A	C	0	0	1
RES22-01837	20	shovill	mummer	chromosome	1324035	SNP	A	T	0	0	0
RES22-01837	20	shovill	mummer	chromosome	1330657	SNP	T	G	0	0	0
RES22-01837	20	shovill	mummer	chromosome	1333040	SNP	C	G	0	0	0
RES22-01837	20	shovill	mummer	chromosome	1342150	SNP	G	T	0	0	0
RES22-01837	20	shovill	mummer	chromosome	1344685	SNP	G	A	0	0	0
RES22-01837	20	shovill	mummer	chromosome	1345843	SNP	T	G	0	0	0
RES22-01837	20	shovill	mummer	chromosome	1346538	SNP	A	T	0	0	0
RES22-01837	20	shovill	mummer	chromosome	1350011	SNP	T	C	1	0	0
RES22-01837	20	shovill	mummer	chromosome	1352077	SNP	A	T	0	0	0
RES22-01837	20	shovill	mummer	chromosome	1355333	SNP	T	C	0	0	0
RES22-01837	20	shovill	mummer	chromosome	1362998	SNP	A	G	0	0	0
RES22-01837	20	shovill	mummer	chromosome	1367635	SNP	A	T	0	0	0
RES22-01837	20	shovill	mummer	chromosome	1386045	SNP	A	G	1	0	0
RES22-01837	20	shovill	mummer	chromosome	1406105	SNP	G	A	0	0	0
RES22-01837	20	shovill	mummer	chromosome	1448974	SNP	T	G	1	0	0
RES22-01837	20	shovill	mummer	chromosome	1508780	SNP	T	C	0	0	0
RES22-01837	20	shovill	mummer	chromosome	1513547	SNP	T	G	0	0	0
RES22-01837	20	shovill	mummer	chromosome	1519706	SNP	A	T	0	0	0
RES22-01837	20	shovill	mummer	chromosome	1519707	SNP	C	T	0	0	0
RES22-01837	20	shovill	mummer	chromosome	1519727	SNP	T	G	0	0	0
RES22-01837	20	shovill	mummer	chromosome	1523717	SNP	G	T	0	0	0
RES22-01837	20	shovill	mummer	chromosome	1523720	SNP	T	G	0	0	0
RES22-01837	20	shovill	mummer	chromosome	1525667	SNP	G	C	0	0	0
RES22-01837	20	shovill	mummer	chromosome	1532562	SNP	T	C	0	0	0
RES22-01837	20	shovill	mummer	chromosome	1532563	SNP	C	A	0	0	0
RES22-01837	20	shovill	mummer	chromosome	1544695	SNP	T	G	0	0	0
RES22-01837	20	shovill	mummer	chromosome	1562333	SNP	T	C	0	0	0
RES22-01837	20	shovill	mummer	chromosome	1567606	SNP	T	G	1	0	0
RES22-01837	20	shovill	mummer	chromosome	1567653	SNP	A	C	1	1	0
RES22-01837	20	shovill	mummer	chromosome	1575199	SNP	G	A	0	0	0
RES22-01837	20	shovill	mummer	chromosome	1582247	SNP	T	C	0	0	0
RES22-01837	20	shovill	mummer	chromosome	1582533	SNP	C	A	0	0	0
RES22-01837	20	shovill	mummer	chromosome	1595229	SNP	C	T	0	0	0
RES22-01837	20	shovill	mummer	chromosome	1595385	SNP	A	G	0	0	0
RES22-01837	20	shovill	mummer	chromosome	1608660	SNP	T	G	0	1	0
RES22-01837	20	shovill	mummer	chromosome	1614555	SNP	A	G	0	0	0
RES22-01837	20	shovill	mummer	chromosome	1614557	SNP	A	G	0	0	0
RES22-01837	20	shovill	mummer	chromosome	1631145	SNP	G	A	0	0	0
RES22-01837	20	shovill	mummer	chromosome	1631180	SNP	T	G	0	0	0
RES22-01837	20	shovill	mummer	chromosome	1634099	SNP	A	C	0	0	0
RES22-01837	20	shovill	mummer	chromosome	1641527	SNP	C	T	0	0	0
RES22-01837	20	shovill	mummer	chromosome	1646921	SNP	C	A	0	0	0
RES22-01837	20	shovill	mummer	chromosome	1650182	SNP	C	T	0	0	0
RES22-01837	20	shovill	mummer	chromosome	1652827	SNP	A	G	0	1	1
RES22-01837	20	shovill	mummer	chromosome	1660952	SNP	C	A	0	0	0
RES22-01837	20	shovill	mummer	chromosome	1690700	SNP	A	T	0	0	0
RES22-01837	20	shovill	mummer	chromosome	1701092	SNP	C	A	0	0	0
RES22-01837	20	shovill	mummer	chromosome	1701108	SNP	C	G	0	0	0
RES22-01837	20	shovill	mummer	chromosome	1707265	SNP	T	A	0	0	0
RES22-01837	20	shovill	mummer	chromosome	1717258	SNP	T	A	0	0	1
RES22-01837	20	shovill	mummer	chromosome	1717260	SNP	A	G	0	0	1
RES22-01837	20	shovill	mummer	chromosome	1720883	SNP	T	G	0	0	0
RES22-01837	20	shovill	mummer	chromosome	1731364	SNP	G	T	0	0	0
RES22-01837	20	shovill	mummer	chromosome	1738556	SNP	T	A	0	0	0
RES22-01837	20	shovill	mummer	chromosome	1747631	SNP	C	A	0	0	1
RES22-01837	20	shovill	mummer	chromosome	1755253	SNP	A	T	0	0	0
RES22-01837	20	shovill	mummer	chromosome	1761738	SNP	G	T	0	0	0
RES22-01837	20	shovill	mummer	chromosome	1766458	SNP	A	C	0	0	0
RES22-01837	20	shovill	mummer	chromosome	1809287	SNP	T	C	1	0	0
RES22-01837	20	shovill	mummer	chromosome	1809329	SNP	G	A	1	0	0
RES22-01837	20	shovill	mummer	chromosome	1809335	SNP	T	A	1	0	0
RES22-01837	20	shovill	mummer	chromosome	1809593	SNP	A	C	1	0	0
RES22-01837	20	shovill	mummer	chromosome	1814877	SNP	A	G	0	0	0
RES22-01837	20	shovill	mummer	chromosome	1817955	SNP	G	C	0	0	0
RES22-01837	20	shovill	mummer	chromosome	1824691	SNP	T	C	0	0	0
RES22-01837	20	shovill	mummer	chromosome	1835749	SNP	T	C	0	0	0
RES22-01837	20	shovill	mummer	chromosome	1835750	SNP	G	A	0	0	0
RES22-01837	20	shovill	mummer	chromosome	1855423	SNP	T	A	0	0	0
RES22-01837	20	shovill	mummer	chromosome	1861988	SNP	C	G	0	0	0
RES22-01837	20	shovill	mummer	chromosome	1868826	SNP	A	C	0	0	0
RES22-01837	20	shovill	mummer	chromosome	1878001	SNP	A	G	0	0	0
RES22-01837	20	shovill	mummer	chromosome	1900367	SNP	C	T	0	0	0
RES22-01837	20	shovill	mummer	chromosome	1909931	SNP	C	A	0	0	0
RES22-01837	20	shovill	mummer	chromosome	1913483	SNP	A	C	0	0	0
RES22-01837	20	shovill	mummer	chromosome	1915969	SNP	T	G	0	0	0
RES22-01837	20	shovill	mummer	chromosome	1939023	SNP	A	G	0	0	0
RES22-01837	20	shovill	mummer	chromosome	1945386	SNP	A	G	1	0	0
RES22-01837	20	shovill	mummer	chromosome	1948166	SNP	G	A	1	0	0
RES22-01837	20	shovill	mummer	chromosome	1960579	SNP	C	A	1	0	0
RES22-01837	20	shovill	mummer	chromosome	1964169	SNP	T	G	0	0	0
RES22-01837	20	shovill	mummer	chromosome	1983900	SNP	C	A	0	0	0
RES22-01837	20	shovill	mummer	chromosome	1993551	SNP	T	C	0	0	0
RES22-01837	20	shovill	mummer	chromosome	2009344	SNP	A	C	0	0	0
RES22-01837	20	shovill	mummer	chromosome	2030821	SNP	T	A	0	0	0
RES22-01837	20	shovill	mummer	chromosome	2055021	SNP	A	C	0	0	0
RES22-01837	20	shovill	mummer	chromosome	2057354	SNP	C	T	0	0	0
RES22-01837	20	shovill	mummer	chromosome	2061109	SNP	A	G	0	0	0
RES22-01837	20	shovill	mummer	chromosome	2061419	SNP	T	G	0	0	0
RES22-01837	20	shovill	mummer	chromosome	2086020	SNP	G	C	0	0	0
RES22-01837	20	shovill	mummer	chromosome	2090324	SNP	C	A	1	0	0
RES22-01837	20	shovill	mummer	chromosome	2090336	SNP	A	G	1	0	0
RES22-01837	20	shovill	mummer	chromosome	2090486	SNP	T	C	1	0	0
RES22-01837	20	shovill	mummer	chromosome	2090487	SNP	G	C	1	0	0
RES22-01837	20	shovill	mummer	chromosome	2091541	SNP	T	G	1	0	0
RES22-01837	20	shovill	mummer	chromosome	2094737	SNP	A	T	0	0	0
RES22-01837	20	shovill	mummer	chromosome	2095185	SNP	A	G	0	0	0
RES22-01837	20	shovill	mummer	chromosome	2102185	SNP	G	T	0	0	0
RES22-01837	20	shovill	mummer	chromosome	2111489	SNP	T	C	0	0	0
RES22-01837	20	shovill	mummer	chromosome	2111675	SNP	G	T	0	0	0
RES22-01837	20	shovill	mummer	chromosome	2118912	SNP	A	G	0	0	0
RES22-01837	20	shovill	mummer	chromosome	2119884	SNP	G	A	0	0	0
RES22-01837	20	shovill	mummer	chromosome	2122669	SNP	C	A	0	0	0
RES22-01837	20	shovill	mummer	chromosome	2136575	SNP	T	C	0	0	0
RES22-01837	20	shovill	mummer	chromosome	2136648	SNP	A	G	0	0	0
RES22-01837	20	shovill	mummer	chromosome	2143089	SNP	A	G	0	0	0
RES22-01837	20	shovill	mummer	chromosome	2155297	SNP	C	G	0	0	0
RES22-01837	20	shovill	mummer	chromosome	2182016	SNP	C	T	1	0	0
RES22-01837	20	shovill	mummer	chromosome	2196852	SNP	A	T	0	0	0
RES22-01837	20	shovill	mummer	chromosome	2226057	SNP	T	G	0	0	0
RES22-01837	20	shovill	mummer	chromosome	2226541	SNP	T	C	0	0	0
RES22-01837	20	shovill	mummer	chromosome	2238603	SNP	C	T	0	0	0
RES22-01837	20	shovill	mummer	chromosome	2251032	SNP	T	A	0	0	0
RES22-01837	20	shovill	mummer	chromosome	2260275	SNP	G	A	1	0	0
RES22-01837	20	shovill	mummer	chromosome	2267653	SNP	C	A	0	0	1
RES22-01837	20	shovill	mummer	chromosome	2297475	SNP	T	C	1	0	0
RES22-01837	20	shovill	mummer	chromosome	2314646	SNP	C	T	0	0	0
RES22-01837	20	shovill	mummer	chromosome	2320312	SNP	G	A	0	0	0
RES22-01837	20	shovill	mummer	chromosome	2335550	SNP	T	C	0	0	0
RES22-01837	20	shovill	mummer	chromosome	2340845	SNP	C	G	0	1	0
RES22-01837	20	shovill	mummer	chromosome	2348960	SNP	G	A	0	0	0
RES22-01837	20	shovill	mummer	chromosome	2350756	SNP	G	T	0	0	0
RES22-01837	20	shovill	mummer	chromosome	2359060	SNP	A	G	0	0	0
RES22-01837	20	shovill	mummer	chromosome	2360080	SNP	A	T	0	0	0
RES22-01837	20	shovill	mummer	chromosome	2377638	SNP	T	G	0	0	1
RES22-01837	20	shovill	mummer	chromosome	2385247	SNP	A	G	0	0	0
RES22-01837	20	shovill	mummer	chromosome	2385818	SNP	A	G	0	0	1
RES22-01837	20	shovill	mummer	chromosome	2392107	SNP	A	T	0	0	0
RES22-01837	20	shovill	mummer	chromosome	2402860	SNP	T	G	0	0	0
RES22-01837	20	shovill	mummer	chromosome	2417052	SNP	A	T	0	0	0
RES22-01837	20	shovill	mummer	chromosome	2419435	SNP	T	G	0	0	0
RES22-01837	20	shovill	mummer	chromosome	2419510	SNP	A	G	0	0	0
RES22-01837	20	shovill	mummer	chromosome	2438398	SNP	A	G	0	0	0
RES22-01837	20	shovill	mummer	chromosome	2438721	SNP	G	A	0	0	0
RES22-01837	20	shovill	mummer	chromosome	2442945	SNP	C	A	0	0	0
RES22-01837	20	shovill	mummer	chromosome	2458290	SNP	A	C	0	0	0
RES22-01837	20	shovill	mummer	chromosome	2464716	SNP	A	C	0	0	0
RES22-01837	20	shovill	mummer	chromosome	2469759	SNP	A	C	0	0	0
RES22-01837	20	shovill	mummer	chromosome	2499822	SNP	T	G	0	0	0
RES22-01837	20	shovill	mummer	chromosome	2501924	SNP	G	T	0	0	0
RES22-01837	20	shovill	mummer	chromosome	2507002	SNP	T	C	0	0	0
RES22-01837	20	shovill	mummer	chromosome	2536648	SNP	C	T	0	0	0
RES22-01837	20	shovill	mummer	chromosome	2586333	SNP	A	G	1	0	0
RES22-01837	20	shovill	mummer	chromosome	2591982	SNP	G	A	0	0	0
RES22-01837	20	shovill	mummer	chromosome	2620299	SNP	T	A	0	0	1
RES22-01837	20	shovill	mummer	chromosome	2620379	SNP	T	A	0	0	0
RES22-01837	20	shovill	mummer	chromosome	2625965	SNP	A	G	0	0	0
RES22-01837	20	shovill	mummer	chromosome	2629517	SNP	C	T	1	0	0
RES22-01837	20	shovill	mummer	chromosome	2685601	SNP	T	G	0	0	0
RES22-01837	20	shovill	mummer	chromosome	2688541	SNP	A	G	0	0	0
RES22-01837	20	shovill	mummer	chromosome	2709687	SNP	T	A	0	0	0
RES22-01837	20	shovill	mummer	chromosome	2717715	SNP	T	C	0	0	0
RES22-01837	20	shovill	mummer	chromosome	2729948	SNP	T	C	0	0	0
RES22-01837	20	shovill	mummer	chromosome	2760236	SNP	T	A	0	0	0
RES22-01837	20	shovill	mummer	chromosome	2762253	SNP	C	A	0	0	0
RES22-01837	20	shovill	mummer	chromosome	2770013	SNP	G	A	0	0	1
RES22-01837	20	shovill	mummer	chromosome	2770016	SNP	G	A	0	0	1
RES22-01837	20	shovill	mummer	chromosome	2770019	SNP	G	A	0	0	1
RES22-01837	20	shovill	mummer	chromosome	2770021	SNP	T	C	0	0	1
RES22-01837	20	shovill	mummer	chromosome	2770022	SNP	T	C	0	0	0
RES22-01837	20	shovill	mummer	chromosome	2770026	SNP	G	A	0	0	0
RES22-01837	20	shovill	mummer	chromosome	2772406	SNP	A	G	0	0	0
RES22-01837	20	shovill	mummer	chromosome	2772469	SNP	C	A	0	0	0
RES22-01837	20	shovill	mummer	chromosome	2788904	SNP	A	C	0	0	0
RES22-01837	20	shovill	mummer	chromosome	2831182	SNP	A	G	0	0	0
RES22-01837	20	shovill	mummer	chromosome	2831203	SNP	C	T	0	0	0
RES22-01837	20	shovill	mummer	chromosome	2838785	SNP	T	G	0	0	1
RES22-01837	20	shovill	mummer	chromosome	2848211	SNP	T	C	0	0	0
RES22-01837	20	shovill	mummer	chromosome	2848270	SNP	A	C	0	0	0
RES22-01837	20	shovill	mummer	chromosome	2848271	SNP	T	C	0	0	0
RES22-01837	20	shovill	mummer	chromosome	2848274	SNP	A	C	0	0	0
RES22-01837	20	shovill	mummer	chromosome	2856767	SNP	T	G	0	0	0
RES22-01837	20	shovill	shred	chromosome	13512	SNP	C	T	0	0	0
RES22-01837	20	shovill	shred	chromosome	13583	SNP	A	C	0	0	0
RES22-01837	20	shovill	shred	chromosome	34873	SNP	T	C	0	0	0
RES22-01837	20	shovill	shred	chromosome	38907	SNP	A	T	0	0	1
RES22-01837	20	shovill	shred	chromosome	38925	SNP	G	C	0	0	1
RES22-01837	20	shovill	shred	chromosome	47687	SNP	C	A	0	0	0
RES22-01837	20	shovill	shred	chromosome	51640	SNP	A	G	0	0	0
RES22-01837	20	shovill	shred	chromosome	57856	SNP	T	A	0	0	0
RES22-01837	20	shovill	shred	chromosome	63410	SNP	T	C	0	1	1
RES22-01837	20	shovill	shred	chromosome	63420	SNP	T	C	0	1	0
RES22-01837	20	shovill	shred	chromosome	63422	SNP	G	A	0	1	0
RES22-01837	20	shovill	shred	chromosome	67274	SNP	A	T	0	0	0
RES22-01837	20	shovill	shred	chromosome	67289	SNP	G	T	0	0	0
RES22-01837	20	shovill	shred	chromosome	67712	SNP	A	C	1	0	0
RES22-01837	20	shovill	shred	chromosome	84990	SNP	A	C	0	0	0
RES22-01837	20	shovill	shred	chromosome	85006	SNP	A	G	0	0	0
RES22-01837	20	shovill	shred	chromosome	88238	SNP	C	A	0	0	0
RES22-01837	20	shovill	shred	chromosome	88704	SNP	T	A	0	0	0
RES22-01837	20	shovill	shred	chromosome	95434	SNP	A	C	0	0	0
RES22-01837	20	shovill	shred	chromosome	109729	SNP	C	T	1	0	0
RES22-01837	20	shovill	shred	chromosome	109732	SNP	T	G	1	0	0
RES22-01837	20	shovill	shred	chromosome	109762	SNP	G	A	1	0	0
RES22-01837	20	shovill	shred	chromosome	109768	SNP	C	T	1	0	0
RES22-01837	20	shovill	shred	chromosome	116010	SNP	A	T	0	0	0
RES22-01837	20	shovill	shred	chromosome	121154	SNP	T	C	0	0	0
RES22-01837	20	shovill	shred	chromosome	122415	SNP	G	T	0	0	0
RES22-01837	20	shovill	shred	chromosome	123106	SNP	A	T	0	1	1
RES22-01837	20	shovill	shred	chromosome	129168	SNP	G	T	1	0	0
RES22-01837	20	shovill	shred	chromosome	151494	SNP	T	A	0	0	0
RES22-01837	20	shovill	shred	chromosome	157068	SNP	A	G	0	0	0
RES22-01837	20	shovill	shred	chromosome	170259	DEL	GAAATTCTACAGGCAATGCGAGTTGGGGCGGGGCCCCAACAAAGAGAAATTGGATTCC		1	0	0
RES22-01837	20	shovill	shred	chromosome	171643	SNP	A	C	0	0	0
RES22-01837	20	shovill	shred	chromosome	185387	SNP	T	C	0	0	0
RES22-01837	20	shovill	shred	chromosome	253532	SNP	C	G	0	0	0
RES22-01837	20	shovill	shred	chromosome	273763	SNP	A	G	0	0	0
RES22-01837	20	shovill	shred	chromosome	273773	SNP	A	C	0	0	0
RES22-01837	20	shovill	shred	chromosome	273777	SNP	A	C	0	0	0
RES22-01837	20	shovill	shred	chromosome	273872	SNP	C	A	0	0	0
RES22-01837	20	shovill	shred	chromosome	288035	SNP	G	C	0	0	0
RES22-01837	20	shovill	shred	chromosome	288638	SNP	T	G	0	0	0
RES22-01837	20	shovill	shred	chromosome	299793	SNP	A	G	0	1	1
RES22-01837	20	shovill	shred	chromosome	306303	SNP	A	C	0	0	0
RES22-01837	20	shovill	shred	chromosome	311078	SNP	G	A	0	0	0
RES22-01837	20	shovill	shred	chromosome	313407	SNP	G	C	0	0	1
RES22-01837	20	shovill	shred	chromosome	313418	SNP	G	A	0	0	1
RES22-01837	20	shovill	shred	chromosome	313423	SNP	A	T	0	0	1
RES22-01837	20	shovill	shred	chromosome	334325	SNP	A	C	0	0	1
RES22-01837	20	shovill	shred	chromosome	343212	SNP	T	G	0	0	0
RES22-01837	20	shovill	shred	chromosome	347332	SNP	G	A	1	0	0
RES22-01837	20	shovill	shred	chromosome	349795	SNP	G	C	1	0	0
RES22-01837	20	shovill	shred	chromosome	356963	SNP	T	C	0	0	0
RES22-01837	20	shovill	shred	chromosome	357033	SNP	C	A	0	0	0
RES22-01837	20	shovill	shred	chromosome	357147	SNP	A	T	0	0	0
RES22-01837	20	shovill	shred	chromosome	360154	SNP	T	C	0	0	0
RES22-01837	20	shovill	shred	chromosome	361962	SNP	G	T	0	0	0
RES22-01837	20	shovill	shred	chromosome	364354	SNP	T	A	0	0	0
RES22-01837	20	shovill	shred	chromosome	367839	SNP	A	G	0	0	0
RES22-01837	20	shovill	shred	chromosome	369702	SNP	T	G	0	0	0
RES22-01837	20	shovill	shred	chromosome	369728	SNP	T	A	0	0	0
RES22-01837	20	shovill	shred	chromosome	377139	SNP	G	T	0	0	0
RES22-01837	20	shovill	shred	chromosome	396069	SNP	T	C	0	0	1
RES22-01837	20	shovill	shred	chromosome	409271	SNP	G	T	0	0	0
RES22-01837	20	shovill	shred	chromosome	444550	SNP	T	G	0	0	0
RES22-01837	20	shovill	shred	chromosome	451686	SNP	G	T	1	0	0
RES22-01837	20	shovill	shred	chromosome	456006	SNP	T	A	1	0	0
RES22-01837	20	shovill	shred	chromosome	465575	SNP	C	T	1	1	0
RES22-01837	20	shovill	shred	chromosome	470735	SNP	C	G	1	0	0
RES22-01837	20	shovill	shred	chromosome	472217	SNP	T	G	1	0	0
RES22-01837	20	shovill	shred	chromosome	473000	SNP	A	C	0	0	0
RES22-01837	20	shovill	shred	chromosome	482484	SNP	A	G	0	0	0
RES22-01837	20	shovill	shred	chromosome	482486	SNP	T	A	0	0	0
RES22-01837	20	shovill	shred	chromosome	492993	SNP	T	A	0	0	0
RES22-01837	20	shovill	shred	chromosome	508301	SNP	A	G	0	0	0
RES22-01837	20	shovill	shred	chromosome	510015	SNP	A	G	0	0	0
RES22-01837	20	shovill	shred	chromosome	518470	SNP	T	C	1	1	0
RES22-01837	20	shovill	shred	chromosome	526867	SNP	A	G	0	0	0
RES22-01837	20	shovill	shred	chromosome	539023	SNP	A	T	0	0	0
RES22-01837	20	shovill	shred	chromosome	550963	SNP	T	G	0	0	0
RES22-01837	20	shovill	shred	chromosome	555582	SNP	T	C	0	0	0
RES22-01837	20	shovill	shred	chromosome	568839	SNP	T	G	0	0	1
RES22-01837	20	shovill	shred	chromosome	573341	SNP	A	T	0	0	0
RES22-01837	20	shovill	shred	chromosome	580487	SNP	T	A	0	0	0
RES22-01837	20	shovill	shred	chromosome	590677	SNP	A	C	0	0	0
RES22-01837	20	shovill	shred	chromosome	599256	SNP	A	C	0	0	0
RES22-01837	20	shovill	shred	chromosome	607877	SNP	A	G	0	1	0
RES22-01837	20	shovill	shred	chromosome	611108	SNP	C	G	0	0	0
RES22-01837	20	shovill	shred	chromosome	611964	SNP	T	A	0	0	0
RES22-01837	20	shovill	shred	chromosome	613884	SNP	T	C	0	0	0
RES22-01837	20	shovill	shred	chromosome	615783	SNP	T	G	0	0	0
RES22-01837	20	shovill	shred	chromosome	620136	SNP	G	A	1	0	0
RES22-01837	20	shovill	shred	chromosome	620181	SNP	A	T	1	0	0
RES22-01837	20	shovill	shred	chromosome	648942	SNP	T	G	0	0	0
RES22-01837	20	shovill	shred	chromosome	661975	SNP	A	G	0	1	1
RES22-01837	20	shovill	shred	chromosome	670317	SNP	A	G	0	0	0
RES22-01837	20	shovill	shred	chromosome	693618	SNP	C	A	0	0	0
RES22-01837	20	shovill	shred	chromosome	707334	SNP	G	C	0	0	0
RES22-01837	20	shovill	shred	chromosome	710439	SNP	C	T	1	0	1
RES22-01837	20	shovill	shred	chromosome	715036	SNP	T	G	0	0	0
RES22-01837	20	shovill	shred	chromosome	716280	SNP	T	A	0	0	0
RES22-01837	20	shovill	shred	chromosome	746715	SNP	T	C	0	0	0
RES22-01837	20	shovill	shred	chromosome	749478	SNP	A	C	0	0	0
RES22-01837	20	shovill	shred	chromosome	750656	SNP	T	G	0	0	0
RES22-01837	20	shovill	shred	chromosome	754124	SNP	G	T	0	0	0
RES22-01837	20	shovill	shred	chromosome	754508	SNP	T	A	1	0	1
RES22-01837	20	shovill	shred	chromosome	754515	SNP	T	C	1	0	1
RES22-01837	20	shovill	shred	chromosome	783433	SNP	G	T	0	0	0
RES22-01837	20	shovill	shred	chromosome	787157	SNP	T	A	0	0	0
RES22-01837	20	shovill	shred	chromosome	787178	SNP	T	C	0	0	0
RES22-01837	20	shovill	shred	chromosome	791538	SNP	C	G	0	0	0
RES22-01837	20	shovill	shred	chromosome	792814	SNP	T	A	0	0	0
RES22-01837	20	shovill	shred	chromosome	811285	SNP	G	A	0	0	0
RES22-01837	20	shovill	shred	chromosome	826999	SNP	G	C	0	0	0
RES22-01837	20	shovill	shred	chromosome	836894	SNP	C	A	0	0	0
RES22-01837	20	shovill	shred	chromosome	839042	SNP	C	A	0	0	0
RES22-01837	20	shovill	shred	chromosome	845155	SNP	A	G	0	0	0
RES22-01837	20	shovill	shred	chromosome	852882	SNP	A	C	0	0	0
RES22-01837	20	shovill	shred	chromosome	853959	SNP	C	T	1	0	0
RES22-01837	20	shovill	shred	chromosome	853962	SNP	C	T	1	0	0
RES22-01837	20	shovill	shred	chromosome	859936	SNP	A	C	0	0	0
RES22-01837	20	shovill	shred	chromosome	859937	SNP	C	A	0	0	0
RES22-01837	20	shovill	shred	chromosome	863917	SNP	A	T	0	0	0
RES22-01837	20	shovill	shred	chromosome	876279	SNP	T	A	0	0	0
RES22-01837	20	shovill	shred	chromosome	878426	SNP	A	T	0	0	0
RES22-01837	20	shovill	shred	chromosome	878446	SNP	A	C	0	0	1
RES22-01837	20	shovill	shred	chromosome	885807	SNP	A	C	0	0	0
RES22-01837	20	shovill	shred	chromosome	885808	SNP	G	T	0	0	0
RES22-01837	20	shovill	shred	chromosome	897331	SNP	C	T	1	0	1
RES22-01837	20	shovill	shred	chromosome	897340	SNP	T	A	1	0	1
RES22-01837	20	shovill	shred	chromosome	897343	SNP	C	G	1	0	0
RES22-01837	20	shovill	shred	chromosome	897394	SNP	G	A	1	0	0
RES22-01837	20	shovill	shred	chromosome	898887	SNP	C	T	0	0	0
RES22-01837	20	shovill	shred	chromosome	912584	SNP	T	G	1	0	1
RES22-01837	20	shovill	shred	chromosome	912593	SNP	A	C	1	0	0
RES22-01837	20	shovill	shred	chromosome	930458	SNP	A	C	0	0	0
RES22-01837	20	shovill	shred	chromosome	955630	SNP	T	G	0	0	0
RES22-01837	20	shovill	shred	chromosome	964666	SNP	A	G	0	0	0
RES22-01837	20	shovill	shred	chromosome	966104	SNP	T	C	0	0	0
RES22-01837	20	shovill	shred	chromosome	975277	SNP	A	T	0	0	0
RES22-01837	20	shovill	shred	chromosome	989301	SNP	T	C	0	0	0
RES22-01837	20	shovill	shred	chromosome	996642	SNP	T	A	0	0	0
RES22-01837	20	shovill	shred	chromosome	998583	SNP	T	G	0	1	0
RES22-01837	20	shovill	shred	chromosome	998588	SNP	A	G	0	1	0
RES22-01837	20	shovill	shred	chromosome	998601	SNP	A	G	0	1	0
RES22-01837	20	shovill	shred	chromosome	998604	SNP	C	A	0	1	0
RES22-01837	20	shovill	shred	chromosome	998621	SNP	A	T	0	1	1
RES22-01837	20	shovill	shred	chromosome	998640	SNP	G	A	0	0	0
RES22-01837	20	shovill	shred	chromosome	1010331	SNP	T	C	0	0	0
RES22-01837	20	shovill	shred	chromosome	1012136	SNP	T	A	0	0	0
RES22-01837	20	shovill	shred	chromosome	1014124	SNP	A	G	0	0	0
RES22-01837	20	shovill	shred	chromosome	1042630	SNP	A	G	0	0	0
RES22-01837	20	shovill	shred	chromosome	1044898	SNP	G	C	0	0	0
RES22-01837	20	shovill	shred	chromosome	1053342	SNP	A	C	0	0	0
RES22-01837	20	shovill	shred	chromosome	1053360	SNP	T	C	0	0	0
RES22-01837	20	shovill	shred	chromosome	1053378	SNP	C	A	0	0	0
RES22-01837	20	shovill	shred	chromosome	1055498	SNP	T	C	0	0	0
RES22-01837	20	shovill	shred	chromosome	1071992	SNP	T	C	0	0	1
RES22-01837	20	shovill	shred	chromosome	1084770	SNP	C	A	0	0	0
RES22-01837	20	shovill	shred	chromosome	1086873	SNP	T	A	0	0	0
RES22-01837	20	shovill	shred	chromosome	1098274	SNP	A	T	0	0	0
RES22-01837	20	shovill	shred	chromosome	1099200	SNP	A	G	0	0	0
RES22-01837	20	shovill	shred	chromosome	1101188	SNP	T	C	0	0	0
RES22-01837	20	shovill	shred	chromosome	1103747	SNP	A	G	1	0	1
RES22-01837	20	shovill	shred	chromosome	1110173	SNP	T	A	0	0	0
RES22-01837	20	shovill	shred	chromosome	1114631	SNP	A	T	0	0	0
RES22-01837	20	shovill	shred	chromosome	1117763	SNP	G	A	0	0	0
RES22-01837	20	shovill	shred	chromosome	1117904	SNP	T	G	0	0	0
RES22-01837	20	shovill	shred	chromosome	1119386	SNP	T	A	0	0	0
RES22-01837	20	shovill	shred	chromosome	1119612	SNP	C	A	0	0	0
RES22-01837	20	shovill	shred	chromosome	1131221	SNP	C	T	0	0	0
RES22-01837	20	shovill	shred	chromosome	1138818	SNP	A	T	0	0	0
RES22-01837	20	shovill	shred	chromosome	1146568	SNP	T	C	0	1	0
RES22-01837	20	shovill	shred	chromosome	1159074	SNP	A	T	0	0	0
RES22-01837	20	shovill	shred	chromosome	1170118	SNP	G	T	0	0	0
RES22-01837	20	shovill	shred	chromosome	1175565	SNP	T	C	0	0	0
RES22-01837	20	shovill	shred	chromosome	1176920	SNP	G	T	0	0	0
RES22-01837	20	shovill	shred	chromosome	1177231	SNP	A	T	0	1	1
RES22-01837	20	shovill	shred	chromosome	1181922	SNP	T	C	1	0	0
RES22-01837	20	shovill	shred	chromosome	1185802	SNP	A	T	0	0	0
RES22-01837	20	shovill	shred	chromosome	1188919	SNP	C	G	0	0	0
RES22-01837	20	shovill	shred	chromosome	1204671	SNP	T	A	0	0	0
RES22-01837	20	shovill	shred	chromosome	1218240	SNP	G	A	0	0	0
RES22-01837	20	shovill	shred	chromosome	1218276	SNP	G	T	0	0	0
RES22-01837	20	shovill	shred	chromosome	1239181	SNP	T	C	0	0	0
RES22-01837	20	shovill	shred	chromosome	1241709	SNP	C	T	0	0	0
RES22-01837	20	shovill	shred	chromosome	1294425	SNP	T	A	0	0	0
RES22-01837	20	shovill	shred	chromosome	1298394	SNP	G	C	0	0	0
RES22-01837	20	shovill	shred	chromosome	1301526	SNP	A	C	0	0	0
RES22-01837	20	shovill	shred	chromosome	1306123	SNP	A	T	0	0	0
RES22-01837	20	shovill	shred	chromosome	1306158	SNP	A	C	0	0	1
RES22-01837	20	shovill	shred	chromosome	1324035	SNP	A	T	0	0	0
RES22-01837	20	shovill	shred	chromosome	1330657	SNP	T	G	0	0	0
RES22-01837	20	shovill	shred	chromosome	1333040	SNP	C	G	0	0	0
RES22-01837	20	shovill	shred	chromosome	1342150	SNP	G	T	0	0	0
RES22-01837	20	shovill	shred	chromosome	1344685	SNP	G	A	0	0	0
RES22-01837	20	shovill	shred	chromosome	1344945	SNP	T	C	0	0	0
RES22-01837	20	shovill	shred	chromosome	1345843	SNP	T	G	0	0	0
RES22-01837	20	shovill	shred	chromosome	1346538	SNP	A	T	0	0	0
RES22-01837	20	shovill	shred	chromosome	1350011	SNP	T	C	1	0	0
RES22-01837	20	shovill	shred	chromosome	1350806	SNP	T	G	0	1	0
RES22-01837	20	shovill	shred	chromosome	1352077	SNP	A	T	0	0	0
RES22-01837	20	shovill	shred	chromosome	1355333	SNP	T	C	0	0	0
RES22-01837	20	shovill	shred	chromosome	1362998	SNP	A	G	0	0	0
RES22-01837	20	shovill	shred	chromosome	1367604	SNP	T	A	0	0	0
RES22-01837	20	shovill	shred	chromosome	1367635	SNP	A	T	0	0	0
RES22-01837	20	shovill	shred	chromosome	1386045	SNP	A	G	1	0	0
RES22-01837	20	shovill	shred	chromosome	1387986	SNP	C	A	0	0	0
RES22-01837	20	shovill	shred	chromosome	1406105	SNP	G	A	0	0	0
RES22-01837	20	shovill	shred	chromosome	1452144	SNP	T	C	0	0	1
RES22-01837	20	shovill	shred	chromosome	1475520	SNP	A	G	1	0	1
RES22-01837	20	shovill	shred	chromosome	1508780	SNP	T	C	0	0	0
RES22-01837	20	shovill	shred	chromosome	1513547	SNP	T	G	0	0	0
RES22-01837	20	shovill	shred	chromosome	1519706	SNP	A	T	0	0	0
RES22-01837	20	shovill	shred	chromosome	1519707	SNP	C	T	0	0	0
RES22-01837	20	shovill	shred	chromosome	1519727	SNP	T	G	0	0	0
RES22-01837	20	shovill	shred	chromosome	1523717	SNP	G	T	0	0	0
RES22-01837	20	shovill	shred	chromosome	1523720	SNP	T	G	0	0	0
RES22-01837	20	shovill	shred	chromosome	1525667	SNP	G	C	0	0	0
RES22-01837	20	shovill	shred	chromosome	1532562	SNP	T	C	0	0	0
RES22-01837	20	shovill	shred	chromosome	1532563	SNP	C	A	0	0	0
RES22-01837	20	shovill	shred	chromosome	1538795	SNP	A	T	0	0	0
RES22-01837	20	shovill	shred	chromosome	1548449	SNP	T	G	0	0	0
RES22-01837	20	shovill	shred	chromosome	1562333	SNP	T	C	0	0	0
RES22-01837	20	shovill	shred	chromosome	1567606	SNP	T	G	1	0	0
RES22-01837	20	shovill	shred	chromosome	1567653	SNP	A	C	1	1	0
RES22-01837	20	shovill	shred	chromosome	1575199	SNP	G	A	0	0	0
RES22-01837	20	shovill	shred	chromosome	1582247	SNP	T	C	0	0	0
RES22-01837	20	shovill	shred	chromosome	1582533	SNP	C	A	0	0	0
RES22-01837	20	shovill	shred	chromosome	1595229	SNP	C	T	0	0	0
RES22-01837	20	shovill	shred	chromosome	1595385	SNP	A	G	0	0	0
RES22-01837	20	shovill	shred	chromosome	1608660	SNP	T	G	0	1	0
RES22-01837	20	shovill	shred	chromosome	1611967	SNP	C	A	0	0	0
RES22-01837	20	shovill	shred	chromosome	1614555	SNP	A	G	0	0	0
RES22-01837	20	shovill	shred	chromosome	1614557	SNP	A	G	0	0	0
RES22-01837	20	shovill	shred	chromosome	1631145	SNP	G	A	0	0	0
RES22-01837	20	shovill	shred	chromosome	1631180	SNP	T	G	0	0	0
RES22-01837	20	shovill	shred	chromosome	1634099	SNP	A	C	0	0	0
RES22-01837	20	shovill	shred	chromosome	1641527	SNP	C	T	0	0	0
RES22-01837	20	shovill	shred	chromosome	1646921	SNP	C	A	0	0	0
RES22-01837	20	shovill	shred	chromosome	1650182	SNP	C	T	0	0	0
RES22-01837	20	shovill	shred	chromosome	1652827	SNP	A	G	0	1	1
RES22-01837	20	shovill	shred	chromosome	1660952	SNP	C	A	0	0	0
RES22-01837	20	shovill	shred	chromosome	1690700	SNP	A	T	0	0	0
RES22-01837	20	shovill	shred	chromosome	1701092	SNP	C	A	0	0	0
RES22-01837	20	shovill	shred	chromosome	1701108	SNP	C	G	0	0	0
RES22-01837	20	shovill	shred	chromosome	1707265	SNP	T	A	0	0	0
RES22-01837	20	shovill	shred	chromosome	1717258	SNP	T	A	0	0	1
RES22-01837	20	shovill	shred	chromosome	1717260	SNP	A	G	0	0	1
RES22-01837	20	shovill	shred	chromosome	1720883	SNP	T	G	0	0	0
RES22-01837	20	shovill	shred	chromosome	1731364	SNP	G	T	0	0	0
RES22-01837	20	shovill	shred	chromosome	1738556	SNP	T	A	0	0	0
RES22-01837	20	shovill	shred	chromosome	1747631	SNP	C	A	0	0	1
RES22-01837	20	shovill	shred	chromosome	1755253	SNP	A	T	0	0	0
RES22-01837	20	shovill	shred	chromosome	1761738	SNP	G	T	0	0	0
RES22-01837	20	shovill	shred	chromosome	1766458	SNP	A	C	0	0	0
RES22-01837	20	shovill	shred	chromosome	1814877	SNP	A	G	0	0	0
RES22-01837	20	shovill	shred	chromosome	1817955	SNP	G	C	0	0	0
RES22-01837	20	shovill	shred	chromosome	1824691	SNP	T	C	0	0	0
RES22-01837	20	shovill	shred	chromosome	1834051	SNP	A	C	0	0	0
RES22-01837	20	shovill	shred	chromosome	1835749	SNP	T	C	0	0	0
RES22-01837	20	shovill	shred	chromosome	1835750	SNP	G	A	0	0	0
RES22-01837	20	shovill	shred	chromosome	1855423	SNP	T	A	0	0	0
RES22-01837	20	shovill	shred	chromosome	1861988	SNP	C	G	0	0	0
RES22-01837	20	shovill	shred	chromosome	1865091	SNP	T	C	0	0	0
RES22-01837	20	shovill	shred	chromosome	1868826	SNP	A	C	0	0	0
RES22-01837	20	shovill	shred	chromosome	1895293	SNP	C	A	0	0	0
RES22-01837	20	shovill	shred	chromosome	1900367	SNP	C	T	0	0	0
RES22-01837	20	shovill	shred	chromosome	1909931	SNP	C	A	0	0	0
RES22-01837	20	shovill	shred	chromosome	1913483	SNP	A	C	0	0	0
RES22-01837	20	shovill	shred	chromosome	1915969	SNP	T	G	0	0	0
RES22-01837	20	shovill	shred	chromosome	1928711	SNP	T	C	0	0	0
RES22-01837	20	shovill	shred	chromosome	1939023	SNP	A	G	0	0	0
RES22-01837	20	shovill	shred	chromosome	1940499	SNP	A	G	0	0	1
RES22-01837	20	shovill	shred	chromosome	1948166	SNP	G	A	1	0	0
RES22-01837	20	shovill	shred	chromosome	1956233	SNP	A	C	0	0	0
RES22-01837	20	shovill	shred	chromosome	1956254	SNP	T	A	0	0	0
RES22-01837	20	shovill	shred	chromosome	1960579	SNP	C	A	1	0	0
RES22-01837	20	shovill	shred	chromosome	1964169	SNP	T	G	0	0	0
RES22-01837	20	shovill	shred	chromosome	1983900	SNP	C	A	0	0	0
RES22-01837	20	shovill	shred	chromosome	1993551	SNP	T	C	0	0	0
RES22-01837	20	shovill	shred	chromosome	2009344	SNP	A	C	0	0	0
RES22-01837	20	shovill	shred	chromosome	2026520	SNP	C	A	0	0	0
RES22-01837	20	shovill	shred	chromosome	2030821	SNP	T	A	0	0	0
RES22-01837	20	shovill	shred	chromosome	2055021	SNP	A	C	0	0	0
RES22-01837	20	shovill	shred	chromosome	2057354	SNP	C	T	0	0	0
RES22-01837	20	shovill	shred	chromosome	2061109	SNP	A	G	0	0	0
RES22-01837	20	shovill	shred	chromosome	2061419	SNP	T	G	0	0	0
RES22-01837	20	shovill	shred	chromosome	2073907	SNP	T	C	0	0	0
RES22-01837	20	shovill	shred	chromosome	2086020	SNP	G	C	0	0	0
RES22-01837	20	shovill	shred	chromosome	2090324	SNP	C	A	1	0	0
RES22-01837	20	shovill	shred	chromosome	2090336	SNP	A	G	1	0	0
RES22-01837	20	shovill	shred	chromosome	2090486	SNP	T	C	1	0	0
RES22-01837	20	shovill	shred	chromosome	2090487	SNP	G	C	1	0	0
RES22-01837	20	shovill	shred	chromosome	2094737	SNP	A	T	0	0	0
RES22-01837	20	shovill	shred	chromosome	2095185	SNP	A	G	0	0	0
RES22-01837	20	shovill	shred	chromosome	2102185	SNP	G	T	0	0	0
RES22-01837	20	shovill	shred	chromosome	2111489	SNP	T	C	0	0	0
RES22-01837	20	shovill	shred	chromosome	2111675	SNP	G	T	0	0	0
RES22-01837	20	shovill	shred	chromosome	2118912	SNP	A	G	0	0	0
RES22-01837	20	shovill	shred	chromosome	2119884	SNP	G	A	0	0	0
RES22-01837	20	shovill	shred	chromosome	2122669	SNP	C	A	0	0	0
RES22-01837	20	shovill	shred	chromosome	2143089	SNP	A	G	0	0	0
RES22-01837	20	shovill	shred	chromosome	2196852	SNP	A	T	0	0	0
RES22-01837	20	shovill	shred	chromosome	2226057	SNP	T	G	0	0	0
RES22-01837	20	shovill	shred	chromosome	2226541	SNP	T	C	0	0	0
RES22-01837	20	shovill	shred	chromosome	2238603	SNP	C	T	0	0	0
RES22-01837	20	shovill	shred	chromosome	2251032	SNP	T	A	0	0	0
RES22-01837	20	shovill	shred	chromosome	2260275	SNP	G	A	1	0	0
RES22-01837	20	shovill	shred	chromosome	2267653	SNP	C	A	0	0	1
RES22-01837	20	shovill	shred	chromosome	2282217	SNP	C	A	0	0	0
RES22-01837	20	shovill	shred	chromosome	2314646	SNP	C	T	0	0	0
RES22-01837	20	shovill	shred	chromosome	2320312	SNP	G	A	0	0	0
RES22-01837	20	shovill	shred	chromosome	2335550	SNP	T	C	0	0	0
RES22-01837	20	shovill	shred	chromosome	2340845	SNP	C	G	0	1	0
RES22-01837	20	shovill	shred	chromosome	2348960	SNP	G	A	0	0	0
RES22-01837	20	shovill	shred	chromosome	2350756	SNP	G	T	0	0	0
RES22-01837	20	shovill	shred	chromosome	2360080	SNP	A	T	0	0	0
RES22-01837	20	shovill	shred	chromosome	2377638	SNP	T	G	0	0	1
RES22-01837	20	shovill	shred	chromosome	2378047	SNP	T	G	0	0	0
RES22-01837	20	shovill	shred	chromosome	2392107	SNP	A	T	0	0	0
RES22-01837	20	shovill	shred	chromosome	2402827	SNP	A	T	0	0	0
RES22-01837	20	shovill	shred	chromosome	2402860	SNP	T	G	0	0	0
RES22-01837	20	shovill	shred	chromosome	2417052	SNP	A	T	0	0	0
RES22-01837	20	shovill	shred	chromosome	2419435	SNP	T	G	0	0	0
RES22-01837	20	shovill	shred	chromosome	2419510	SNP	A	G	0	0	0
RES22-01837	20	shovill	shred	chromosome	2432851	SNP	C	A	0	0	0
RES22-01837	20	shovill	shred	chromosome	2432859	SNP	C	A	0	0	0
RES22-01837	20	shovill	shred	chromosome	2435236	SNP	C	A	0	0	0
RES22-01837	20	shovill	shred	chromosome	2438398	SNP	A	G	0	0	0
RES22-01837	20	shovill	shred	chromosome	2438721	SNP	G	A	0	0	0
RES22-01837	20	shovill	shred	chromosome	2442945	SNP	C	A	0	0	0
RES22-01837	20	shovill	shred	chromosome	2458290	SNP	A	C	0	0	0
RES22-01837	20	shovill	shred	chromosome	2464716	SNP	A	C	0	0	0
RES22-01837	20	shovill	shred	chromosome	2469759	SNP	A	C	0	0	0
RES22-01837	20	shovill	shred	chromosome	2499822	SNP	T	G	0	0	0
RES22-01837	20	shovill	shred	chromosome	2499841	SNP	G	C	0	0	0
RES22-01837	20	shovill	shred	chromosome	2501924	SNP	G	T	0	0	0
RES22-01837	20	shovill	shred	chromosome	2507002	SNP	T	C	0	0	0
RES22-01837	20	shovill	shred	chromosome	2536648	SNP	C	T	0	0	0
RES22-01837	20	shovill	shred	chromosome	2586333	SNP	A	G	1	0	0
RES22-01837	20	shovill	shred	chromosome	2591982	SNP	G	A	0	0	0
RES22-01837	20	shovill	shred	chromosome	2620299	SNP	T	A	0	0	1
RES22-01837	20	shovill	shred	chromosome	2620379	SNP	T	A	0	0	0
RES22-01837	20	shovill	shred	chromosome	2620455	SNP	A	G	0	0	0
RES22-01837	20	shovill	shred	chromosome	2625965	SNP	A	G	0	0	0
RES22-01837	20	shovill	shred	chromosome	2629517	SNP	C	T	1	0	0
RES22-01837	20	shovill	shred	chromosome	2685601	SNP	T	G	0	0	0
RES22-01837	20	shovill	shred	chromosome	2688541	SNP	A	G	0	0	0
RES22-01837	20	shovill	shred	chromosome	2709687	SNP	T	A	0	0	0
RES22-01837	20	shovill	shred	chromosome	2717715	SNP	T	C	0	0	0
RES22-01837	20	shovill	shred	chromosome	2729948	SNP	T	C	0	0	0
RES22-01837	20	shovill	shred	chromosome	2760236	SNP	T	A	0	0	0
RES22-01837	20	shovill	shred	chromosome	2762253	SNP	C	A	0	0	0
RES22-01837	20	shovill	shred	chromosome	2770013	SNP	G	A	0	0	1
RES22-01837	20	shovill	shred	chromosome	2770016	SNP	G	A	0	0	1
RES22-01837	20	shovill	shred	chromosome	2770019	SNP	G	A	0	0	1
RES22-01837	20	shovill	shred	chromosome	2770021	SNP	T	C	0	0	1
RES22-01837	20	shovill	shred	chromosome	2770022	SNP	T	C	0	0	0
RES22-01837	20	shovill	shred	chromosome	2770026	SNP	G	A	0	0	0
RES22-01837	20	shovill	shred	chromosome	2772406	SNP	A	G	0	0	0
RES22-01837	20	shovill	shred	chromosome	2772469	SNP	C	A	0	0	0
RES22-01837	20	shovill	shred	chromosome	2788904	SNP	A	C	0	0	0
RES22-01837	20	shovill	shred	chromosome	2788929	SNP	A	G	0	1	0
RES22-01837	20	shovill	shred	chromosome	2788949	SNP	T	C	0	0	0
RES22-01837	20	shovill	shred	chromosome	2830368	SNP	T	C	0	0	0
RES22-01837	20	shovill	shred	chromosome	2831182	SNP	A	G	0	0	0
RES22-01837	20	shovill	shred	chromosome	2831203	SNP	C	T	0	0	0
RES22-01837	20	shovill	shred	chromosome	2835947	SNP	C	G	1	0	0
RES22-01837	20	shovill	shred	chromosome	2835968	SNP	A	T	1	0	0
RES22-01837	20	shovill	shred	chromosome	2838785	SNP	T	G	0	0	1
RES22-01837	20	shovill	shred	chromosome	2848211	SNP	T	C	0	0	0
RES22-01837	20	shovill	shred	chromosome	2848270	SNP	A	C	0	0	0
RES22-01837	20	shovill	shred	chromosome	2848271	SNP	T	C	0	0	0
RES22-01837	20	shovill	shred	chromosome	2848274	SNP	A	C	0	0	0
RES22-01837	20	shovill	shred	chromosome	2850980	SNP	G	A	0	0	0
RES22-01837	20	shovill	shred	chromosome	2856767	SNP	T	G	0	0	0
RES22-01837	20	shovill	ska	chromosome	13512	SNP	C	T	0	0	0
RES22-01837	20	shovill	ska	chromosome	13583	SNP	A	C	0	0	0
RES22-01837	20	shovill	ska	chromosome	13629	SNP	A	G	0	0	0
RES22-01837	20	shovill	ska	chromosome	34873	SNP	T	C	0	0	0
RES22-01837	20	shovill	ska	chromosome	35463	SNP	C	T	1	0	0
RES22-01837	20	shovill	ska	chromosome	35542	SNP	G	A	1	0	0
RES22-01837	20	shovill	ska	chromosome	38907	SNP	A	T	0	0	1
RES22-01837	20	shovill	ska	chromosome	38925	SNP	G	C	0	0	1
RES22-01837	20	shovill	ska	chromosome	47687	SNP	C	A	0	0	0
RES22-01837	20	shovill	ska	chromosome	51640	SNP	A	G	0	0	0
RES22-01837	20	shovill	ska	chromosome	57856	SNP	T	A	0	0	0
RES22-01837	20	shovill	ska	chromosome	61725	SNP	C	T	1	0	0
RES22-01837	20	shovill	ska	chromosome	67712	SNP	A	C	1	0	0
RES22-01837	20	shovill	ska	chromosome	67940	SNP	G	A	1	0	0
RES22-01837	20	shovill	ska	chromosome	84990	SNP	A	C	0	0	0
RES22-01837	20	shovill	ska	chromosome	85006	SNP	A	G	0	0	0
RES22-01837	20	shovill	ska	chromosome	88238	SNP	C	A	0	0	0
RES22-01837	20	shovill	ska	chromosome	88704	SNP	T	A	0	0	0
RES22-01837	20	shovill	ska	chromosome	95434	SNP	A	C	0	0	0
RES22-01837	20	shovill	ska	chromosome	97200	SNP	A	G	1	0	0
RES22-01837	20	shovill	ska	chromosome	116010	SNP	A	T	0	0	0
RES22-01837	20	shovill	ska	chromosome	121154	SNP	T	C	0	0	0
RES22-01837	20	shovill	ska	chromosome	122415	SNP	G	T	0	0	0
RES22-01837	20	shovill	ska	chromosome	123106	SNP	A	T	0	1	1
RES22-01837	20	shovill	ska	chromosome	129168	SNP	G	T	1	0	0
RES22-01837	20	shovill	ska	chromosome	129181	SNP	G	A	1	0	0
RES22-01837	20	shovill	ska	chromosome	151494	SNP	T	A	0	0	0
RES22-01837	20	shovill	ska	chromosome	157068	SNP	A	G	0	0	0
RES22-01837	20	shovill	ska	chromosome	171643	SNP	A	C	0	0	0
RES22-01837	20	shovill	ska	chromosome	185387	SNP	T	C	0	0	0
RES22-01837	20	shovill	ska	chromosome	253532	SNP	C	G	0	0	0
RES22-01837	20	shovill	ska	chromosome	273872	SNP	C	A	0	0	0
RES22-01837	20	shovill	ska	chromosome	288638	SNP	T	G	0	0	0
RES22-01837	20	shovill	ska	chromosome	299793	SNP	A	G	0	1	1
RES22-01837	20	shovill	ska	chromosome	311078	SNP	G	A	0	0	0
RES22-01837	20	shovill	ska	chromosome	319316	SNP	A	G	1	0	0
RES22-01837	20	shovill	ska	chromosome	319366	SNP	G	A	1	0	0
RES22-01837	20	shovill	ska	chromosome	334325	SNP	A	C	0	0	1
RES22-01837	20	shovill	ska	chromosome	343212	SNP	T	G	0	0	0
RES22-01837	20	shovill	ska	chromosome	347325	SNP	G	T	1	0	0
RES22-01837	20	shovill	ska	chromosome	347332	SNP	G	A	1	0	0
RES22-01837	20	shovill	ska	chromosome	349795	SNP	G	C	1	0	0
RES22-01837	20	shovill	ska	chromosome	351019	SNP	G	A	1	0	0
RES22-01837	20	shovill	ska	chromosome	351659	SNP	G	A	1	0	0
RES22-01837	20	shovill	ska	chromosome	356963	SNP	T	C	0	0	0
RES22-01837	20	shovill	ska	chromosome	357033	SNP	C	A	0	0	0
RES22-01837	20	shovill	ska	chromosome	357147	SNP	A	T	0	0	0
RES22-01837	20	shovill	ska	chromosome	360154	SNP	T	C	0	0	0
RES22-01837	20	shovill	ska	chromosome	361962	SNP	G	T	0	0	0
RES22-01837	20	shovill	ska	chromosome	364354	SNP	T	A	0	0	0
RES22-01837	20	shovill	ska	chromosome	367839	SNP	A	G	0	0	0
RES22-01837	20	shovill	ska	chromosome	369702	SNP	T	G	0	0	0
RES22-01837	20	shovill	ska	chromosome	369728	SNP	T	A	0	0	0
RES22-01837	20	shovill	ska	chromosome	377139	SNP	G	T	0	0	0
RES22-01837	20	shovill	ska	chromosome	396069	SNP	T	C	0	0	1
RES22-01837	20	shovill	ska	chromosome	409271	SNP	G	T	0	0	0
RES22-01837	20	shovill	ska	chromosome	444550	SNP	T	G	0	0	0
RES22-01837	20	shovill	ska	chromosome	451686	SNP	G	T	1	0	0
RES22-01837	20	shovill	ska	chromosome	456006	SNP	T	A	1	0	0
RES22-01837	20	shovill	ska	chromosome	457868	SNP	G	C	1	0	0
RES22-01837	20	shovill	ska	chromosome	464890	SNP	T	C	1	0	0
RES22-01837	20	shovill	ska	chromosome	470735	SNP	C	G	1	0	0
RES22-01837	20	shovill	ska	chromosome	470738	SNP	C	A	1	0	0
RES22-01837	20	shovill	ska	chromosome	472217	SNP	T	G	1	0	0
RES22-01837	20	shovill	ska	chromosome	473000	SNP	A	C	0	0	0
RES22-01837	20	shovill	ska	chromosome	492993	SNP	T	A	0	0	0
RES22-01837	20	shovill	ska	chromosome	504344	SNP	G	T	0	0	0
RES22-01837	20	shovill	ska	chromosome	508301	SNP	A	G	0	0	0
RES22-01837	20	shovill	ska	chromosome	510015	SNP	A	G	0	0	0
RES22-01837	20	shovill	ska	chromosome	513275	SNP	T	G	1	0	0
RES22-01837	20	shovill	ska	chromosome	513631	SNP	T	C	1	0	0
RES22-01837	20	shovill	ska	chromosome	515289	SNP	T	C	1	0	0
RES22-01837	20	shovill	ska	chromosome	518057	SNP	T	C	1	0	0
RES22-01837	20	shovill	ska	chromosome	518321	SNP	A	G	1	0	0
RES22-01837	20	shovill	ska	chromosome	518470	SNP	T	C	1	1	0
RES22-01837	20	shovill	ska	chromosome	526867	SNP	A	G	0	0	0
RES22-01837	20	shovill	ska	chromosome	539023	SNP	A	T	0	0	0
RES22-01837	20	shovill	ska	chromosome	550963	SNP	T	G	0	0	0
RES22-01837	20	shovill	ska	chromosome	555582	SNP	T	C	0	0	0
RES22-01837	20	shovill	ska	chromosome	556509	SNP	C	T	1	0	0
RES22-01837	20	shovill	ska	chromosome	562690	SNP	T	C	1	0	0
RES22-01837	20	shovill	ska	chromosome	565937	SNP	A	G	1	0	0
RES22-01837	20	shovill	ska	chromosome	567706	SNP	A	G	1	0	0
RES22-01837	20	shovill	ska	chromosome	567739	SNP	T	C	1	0	0
RES22-01837	20	shovill	ska	chromosome	568839	SNP	T	G	0	0	1
RES22-01837	20	shovill	ska	chromosome	573341	SNP	A	T	0	0	0
RES22-01837	20	shovill	ska	chromosome	580487	SNP	T	A	0	0	0
RES22-01837	20	shovill	ska	chromosome	590677	SNP	A	C	0	0	0
RES22-01837	20	shovill	ska	chromosome	599256	SNP	A	C	0	0	0
RES22-01837	20	shovill	ska	chromosome	607877	SNP	A	G	0	1	0
RES22-01837	20	shovill	ska	chromosome	611108	SNP	C	G	0	0	0
RES22-01837	20	shovill	ska	chromosome	611964	SNP	T	A	0	0	0
RES22-01837	20	shovill	ska	chromosome	613884	SNP	T	C	0	0	0
RES22-01837	20	shovill	ska	chromosome	615783	SNP	T	G	0	0	0
RES22-01837	20	shovill	ska	chromosome	620136	SNP	G	A	1	0	0
RES22-01837	20	shovill	ska	chromosome	620181	SNP	A	T	1	0	0
RES22-01837	20	shovill	ska	chromosome	648762	SNP	C	T	0	0	0
RES22-01837	20	shovill	ska	chromosome	648942	SNP	T	G	0	0	0
RES22-01837	20	shovill	ska	chromosome	661975	SNP	A	G	0	1	1
RES22-01837	20	shovill	ska	chromosome	670317	SNP	A	G	0	0	0
RES22-01837	20	shovill	ska	chromosome	682452	SNP	A	T	0	1	0
RES22-01837	20	shovill	ska	chromosome	693618	SNP	C	A	0	0	0
RES22-01837	20	shovill	ska	chromosome	707334	SNP	G	C	0	0	0
RES22-01837	20	shovill	ska	chromosome	710439	SNP	C	T	1	0	1
RES22-01837	20	shovill	ska	chromosome	715036	SNP	T	G	0	0	0
RES22-01837	20	shovill	ska	chromosome	716280	SNP	T	A	0	0	0
RES22-01837	20	shovill	ska	chromosome	746715	SNP	T	C	0	0	0
RES22-01837	20	shovill	ska	chromosome	749478	SNP	A	C	0	0	0
RES22-01837	20	shovill	ska	chromosome	750656	SNP	T	G	0	0	0
RES22-01837	20	shovill	ska	chromosome	754124	SNP	G	T	0	0	0
RES22-01837	20	shovill	ska	chromosome	783433	SNP	G	T	0	0	0
RES22-01837	20	shovill	ska	chromosome	787157	SNP	T	A	0	0	0
RES22-01837	20	shovill	ska	chromosome	787178	SNP	T	C	0	0	0
RES22-01837	20	shovill	ska	chromosome	791538	SNP	C	G	0	0	0
RES22-01837	20	shovill	ska	chromosome	811285	SNP	G	A	0	0	0
RES22-01837	20	shovill	ska	chromosome	826999	SNP	G	C	0	0	0
RES22-01837	20	shovill	ska	chromosome	836894	SNP	C	A	0	0	0
RES22-01837	20	shovill	ska	chromosome	839042	SNP	C	A	0	0	0
RES22-01837	20	shovill	ska	chromosome	845155	SNP	A	G	0	0	0
RES22-01837	20	shovill	ska	chromosome	852882	SNP	A	C	0	0	0
RES22-01837	20	shovill	ska	chromosome	863917	SNP	A	T	0	0	0
RES22-01837	20	shovill	ska	chromosome	876279	SNP	T	A	0	0	0
RES22-01837	20	shovill	ska	chromosome	878426	SNP	A	T	0	0	0
RES22-01837	20	shovill	ska	chromosome	878446	SNP	A	C	0	0	1
RES22-01837	20	shovill	ska	chromosome	898887	SNP	C	T	0	0	0
RES22-01837	20	shovill	ska	chromosome	912580	SNP	A	C	1	0	1
RES22-01837	20	shovill	ska	chromosome	930458	SNP	A	C	0	0	0
RES22-01837	20	shovill	ska	chromosome	955630	SNP	T	G	0	0	0
RES22-01837	20	shovill	ska	chromosome	964666	SNP	A	G	0	0	0
RES22-01837	20	shovill	ska	chromosome	966104	SNP	T	C	0	0	0
RES22-01837	20	shovill	ska	chromosome	975277	SNP	A	T	0	0	0
RES22-01837	20	shovill	ska	chromosome	989301	SNP	T	C	0	0	0
RES22-01837	20	shovill	ska	chromosome	996642	SNP	T	A	0	0	0
RES22-01837	20	shovill	ska	chromosome	998621	SNP	A	T	0	1	1
RES22-01837	20	shovill	ska	chromosome	998640	SNP	G	A	0	0	0
RES22-01837	20	shovill	ska	chromosome	1010331	SNP	T	C	0	0	0
RES22-01837	20	shovill	ska	chromosome	1014124	SNP	A	G	0	0	0
RES22-01837	20	shovill	ska	chromosome	1031383	SNP	T	A	0	0	0
RES22-01837	20	shovill	ska	chromosome	1042630	SNP	A	G	0	0	0
RES22-01837	20	shovill	ska	chromosome	1053342	SNP	A	C	0	0	0
RES22-01837	20	shovill	ska	chromosome	1053360	SNP	T	C	0	0	0
RES22-01837	20	shovill	ska	chromosome	1053378	SNP	C	A	0	0	0
RES22-01837	20	shovill	ska	chromosome	1055498	SNP	T	C	0	0	0
RES22-01837	20	shovill	ska	chromosome	1071992	SNP	T	C	0	0	1
RES22-01837	20	shovill	ska	chromosome	1077763	SNP	T	A	1	0	0
RES22-01837	20	shovill	ska	chromosome	1077766	SNP	G	A	1	0	0
RES22-01837	20	shovill	ska	chromosome	1077767	SNP	T	C	1	0	0
RES22-01837	20	shovill	ska	chromosome	1084770	SNP	C	A	0	0	0
RES22-01837	20	shovill	ska	chromosome	1086873	SNP	T	A	0	0	0
RES22-01837	20	shovill	ska	chromosome	1098274	SNP	A	T	0	0	0
RES22-01837	20	shovill	ska	chromosome	1099200	SNP	A	G	0	0	0
RES22-01837	20	shovill	ska	chromosome	1101188	SNP	T	C	0	0	0
RES22-01837	20	shovill	ska	chromosome	1103747	SNP	A	G	1	0	1
RES22-01837	20	shovill	ska	chromosome	1110173	SNP	T	A	0	0	0
RES22-01837	20	shovill	ska	chromosome	1114631	SNP	A	T	0	0	0
RES22-01837	20	shovill	ska	chromosome	1117763	SNP	G	A	0	0	0
RES22-01837	20	shovill	ska	chromosome	1119386	SNP	T	A	0	0	0
RES22-01837	20	shovill	ska	chromosome	1119612	SNP	C	A	0	0	0
RES22-01837	20	shovill	ska	chromosome	1131221	SNP	C	T	0	0	0
RES22-01837	20	shovill	ska	chromosome	1138818	SNP	A	T	0	0	0
RES22-01837	20	shovill	ska	chromosome	1146568	SNP	T	C	0	1	0
RES22-01837	20	shovill	ska	chromosome	1159074	SNP	A	T	0	0	0
RES22-01837	20	shovill	ska	chromosome	1170118	SNP	G	T	0	0	0
RES22-01837	20	shovill	ska	chromosome	1175565	SNP	T	C	0	0	0
RES22-01837	20	shovill	ska	chromosome	1176920	SNP	G	T	0	0	0
RES22-01837	20	shovill	ska	chromosome	1177165	SNP	T	C	0	0	0
RES22-01837	20	shovill	ska	chromosome	1177231	SNP	A	T	0	1	1
RES22-01837	20	shovill	ska	chromosome	1181922	SNP	T	C	1	0	0
RES22-01837	20	shovill	ska	chromosome	1185802	SNP	A	T	0	0	0
RES22-01837	20	shovill	ska	chromosome	1188919	SNP	C	G	0	0	0
RES22-01837	20	shovill	ska	chromosome	1204671	SNP	T	A	0	0	0
RES22-01837	20	shovill	ska	chromosome	1218240	SNP	G	A	0	0	0
RES22-01837	20	shovill	ska	chromosome	1218276	SNP	G	T	0	0	0
RES22-01837	20	shovill	ska	chromosome	1239181	SNP	T	C	0	0	0
RES22-01837	20	shovill	ska	chromosome	1241709	SNP	C	T	0	0	0
RES22-01837	20	shovill	ska	chromosome	1294425	SNP	T	A	0	0	0
RES22-01837	20	shovill	ska	chromosome	1298394	SNP	G	C	0	0	0
RES22-01837	20	shovill	ska	chromosome	1301526	SNP	A	C	0	0	0
RES22-01837	20	shovill	ska	chromosome	1306123	SNP	A	T	0	0	0
RES22-01837	20	shovill	ska	chromosome	1306158	SNP	A	C	0	0	1
RES22-01837	20	shovill	ska	chromosome	1324035	SNP	A	T	0	0	0
RES22-01837	20	shovill	ska	chromosome	1330657	SNP	T	G	0	0	0
RES22-01837	20	shovill	ska	chromosome	1333040	SNP	C	G	0	0	0
RES22-01837	20	shovill	ska	chromosome	1342150	SNP	G	T	0	0	0
RES22-01837	20	shovill	ska	chromosome	1344685	SNP	G	A	0	0	0
RES22-01837	20	shovill	ska	chromosome	1345843	SNP	T	G	0	0	0
RES22-01837	20	shovill	ska	chromosome	1346538	SNP	A	T	0	0	0
RES22-01837	20	shovill	ska	chromosome	1352077	SNP	A	T	0	0	0
RES22-01837	20	shovill	ska	chromosome	1355333	SNP	T	C	0	0	0
RES22-01837	20	shovill	ska	chromosome	1362998	SNP	A	G	0	0	0
RES22-01837	20	shovill	ska	chromosome	1367604	SNP	T	A	0	0	0
RES22-01837	20	shovill	ska	chromosome	1367635	SNP	A	T	0	0	0
RES22-01837	20	shovill	ska	chromosome	1386045	SNP	A	G	1	0	0
RES22-01837	20	shovill	ska	chromosome	1406105	SNP	G	A	0	0	0
RES22-01837	20	shovill	ska	chromosome	1448974	SNP	T	G	1	0	0
RES22-01837	20	shovill	ska	chromosome	1448989	SNP	T	A	1	0	0
RES22-01837	20	shovill	ska	chromosome	1452144	SNP	T	C	0	0	1
RES22-01837	20	shovill	ska	chromosome	1475471	SNP	A	C	1	0	0
RES22-01837	20	shovill	ska	chromosome	1508780	SNP	T	C	0	0	0
RES22-01837	20	shovill	ska	chromosome	1513547	SNP	T	G	0	0	0
RES22-01837	20	shovill	ska	chromosome	1519727	SNP	T	G	0	0	0
RES22-01837	20	shovill	ska	chromosome	1523717	SNP	G	T	0	0	0
RES22-01837	20	shovill	ska	chromosome	1525667	SNP	G	C	0	0	0
RES22-01837	20	shovill	ska	chromosome	1539538	SNP	A	T	0	0	0
RES22-01837	20	shovill	ska	chromosome	1562333	SNP	T	C	0	0	0
RES22-01837	20	shovill	ska	chromosome	1567606	SNP	T	G	1	0	0
RES22-01837	20	shovill	ska	chromosome	1567653	SNP	A	C	1	1	0
RES22-01837	20	shovill	ska	chromosome	1582247	SNP	T	C	0	0	0
RES22-01837	20	shovill	ska	chromosome	1582533	SNP	C	A	0	0	0
RES22-01837	20	shovill	ska	chromosome	1595229	SNP	C	T	0	0	0
RES22-01837	20	shovill	ska	chromosome	1595385	SNP	A	G	0	0	0
RES22-01837	20	shovill	ska	chromosome	1608660	SNP	T	G	0	1	0
RES22-01837	20	shovill	ska	chromosome	1611967	SNP	C	A	0	0	0
RES22-01837	20	shovill	ska	chromosome	1631145	SNP	G	A	0	0	0
RES22-01837	20	shovill	ska	chromosome	1631180	SNP	T	G	0	0	0
RES22-01837	20	shovill	ska	chromosome	1634099	SNP	A	C	0	0	0
RES22-01837	20	shovill	ska	chromosome	1641527	SNP	C	T	0	0	0
RES22-01837	20	shovill	ska	chromosome	1646921	SNP	C	A	0	0	0
RES22-01837	20	shovill	ska	chromosome	1650182	SNP	C	T	0	0	0
RES22-01837	20	shovill	ska	chromosome	1652827	SNP	A	G	0	1	1
RES22-01837	20	shovill	ska	chromosome	1660952	SNP	C	A	0	0	0
RES22-01837	20	shovill	ska	chromosome	1690700	SNP	A	T	0	0	0
RES22-01837	20	shovill	ska	chromosome	1701092	SNP	C	A	0	0	0
RES22-01837	20	shovill	ska	chromosome	1701108	SNP	C	G	0	0	0
RES22-01837	20	shovill	ska	chromosome	1707265	SNP	T	A	0	0	0
RES22-01837	20	shovill	ska	chromosome	1720883	SNP	T	G	0	0	0
RES22-01837	20	shovill	ska	chromosome	1731364	SNP	G	T	0	0	0
RES22-01837	20	shovill	ska	chromosome	1738556	SNP	T	A	0	0	0
RES22-01837	20	shovill	ska	chromosome	1747631	SNP	C	A	0	0	1
RES22-01837	20	shovill	ska	chromosome	1755253	SNP	A	T	0	0	0
RES22-01837	20	shovill	ska	chromosome	1761738	SNP	G	T	0	0	0
RES22-01837	20	shovill	ska	chromosome	1766458	SNP	A	C	0	0	0
RES22-01837	20	shovill	ska	chromosome	1808838	SNP	G	A	1	0	0
RES22-01837	20	shovill	ska	chromosome	1808873	SNP	G	T	1	0	0
RES22-01837	20	shovill	ska	chromosome	1809287	SNP	T	C	1	0	0
RES22-01837	20	shovill	ska	chromosome	1809593	SNP	A	C	1	0	0
RES22-01837	20	shovill	ska	chromosome	1810041	SNP	C	T	1	0	0
RES22-01837	20	shovill	ska	chromosome	1810054	SNP	T	C	1	0	0
RES22-01837	20	shovill	ska	chromosome	1814877	SNP	A	G	0	0	0
RES22-01837	20	shovill	ska	chromosome	1817955	SNP	G	C	0	0	0
RES22-01837	20	shovill	ska	chromosome	1820890	SNP	C	G	0	0	0
RES22-01837	20	shovill	ska	chromosome	1824691	SNP	T	C	0	0	0
RES22-01837	20	shovill	ska	chromosome	1834051	SNP	A	C	0	0	0
RES22-01837	20	shovill	ska	chromosome	1855423	SNP	T	A	0	0	0
RES22-01837	20	shovill	ska	chromosome	1861988	SNP	C	G	0	0	0
RES22-01837	20	shovill	ska	chromosome	1865091	SNP	T	C	0	0	0
RES22-01837	20	shovill	ska	chromosome	1868826	SNP	A	C	0	0	0
RES22-01837	20	shovill	ska	chromosome	1877562	SNP	A	T	0	0	0
RES22-01837	20	shovill	ska	chromosome	1878001	SNP	A	G	0	0	0
RES22-01837	20	shovill	ska	chromosome	1898278	SNP	C	T	1	0	0
RES22-01837	20	shovill	ska	chromosome	1898318	SNP	C	T	1	0	1
RES22-01837	20	shovill	ska	chromosome	1898351	SNP	A	G	1	0	0
RES22-01837	20	shovill	ska	chromosome	1900367	SNP	C	T	0	0	0
RES22-01837	20	shovill	ska	chromosome	1909931	SNP	C	A	0	0	0
RES22-01837	20	shovill	ska	chromosome	1913483	SNP	A	C	0	0	0
RES22-01837	20	shovill	ska	chromosome	1915969	SNP	T	G	0	0	0
RES22-01837	20	shovill	ska	chromosome	1916647	SNP	A	T	1	0	0
RES22-01837	20	shovill	ska	chromosome	1917355	SNP	G	A	1	0	0
RES22-01837	20	shovill	ska	chromosome	1917456	SNP	C	T	1	0	0
RES22-01837	20	shovill	ska	chromosome	1917729	SNP	A	G	1	0	0
RES22-01837	20	shovill	ska	chromosome	1939023	SNP	A	G	0	0	0
RES22-01837	20	shovill	ska	chromosome	1940499	SNP	A	G	0	0	1
RES22-01837	20	shovill	ska	chromosome	1945386	SNP	A	G	1	0	0
RES22-01837	20	shovill	ska	chromosome	1948166	SNP	G	A	1	0	0
RES22-01837	20	shovill	ska	chromosome	1960579	SNP	C	A	1	0	0
RES22-01837	20	shovill	ska	chromosome	1964169	SNP	T	G	0	0	0
RES22-01837	20	shovill	ska	chromosome	1983900	SNP	C	A	0	0	0
RES22-01837	20	shovill	ska	chromosome	1993551	SNP	T	C	0	0	0
RES22-01837	20	shovill	ska	chromosome	2003373	SNP	A	T	1	0	0
RES22-01837	20	shovill	ska	chromosome	2005384	SNP	T	A	1	0	0
RES22-01837	20	shovill	ska	chromosome	2006540	SNP	T	C	1	0	0
RES22-01837	20	shovill	ska	chromosome	2006745	SNP	T	C	1	0	0
RES22-01837	20	shovill	ska	chromosome	2007719	SNP	A	G	1	0	0
RES22-01837	20	shovill	ska	chromosome	2007964	SNP	A	G	1	0	0
RES22-01837	20	shovill	ska	chromosome	2009344	SNP	A	C	0	0	0
RES22-01837	20	shovill	ska	chromosome	2030821	SNP	T	A	0	0	0
RES22-01837	20	shovill	ska	chromosome	2055021	SNP	A	C	0	0	0
RES22-01837	20	shovill	ska	chromosome	2057354	SNP	C	T	0	0	0
RES22-01837	20	shovill	ska	chromosome	2061109	SNP	A	G	0	0	0
RES22-01837	20	shovill	ska	chromosome	2086020	SNP	G	C	0	0	0
RES22-01837	20	shovill	ska	chromosome	2094737	SNP	A	T	0	0	0
RES22-01837	20	shovill	ska	chromosome	2095185	SNP	A	G	0	0	0
RES22-01837	20	shovill	ska	chromosome	2102185	SNP	G	T	0	0	0
RES22-01837	20	shovill	ska	chromosome	2111489	SNP	T	C	0	0	0
RES22-01837	20	shovill	ska	chromosome	2111675	SNP	G	T	0	0	0
RES22-01837	20	shovill	ska	chromosome	2118912	SNP	A	G	0	0	0
RES22-01837	20	shovill	ska	chromosome	2119884	SNP	G	A	0	0	0
RES22-01837	20	shovill	ska	chromosome	2122669	SNP	C	A	0	0	0
RES22-01837	20	shovill	ska	chromosome	2136575	SNP	T	C	0	0	0
RES22-01837	20	shovill	ska	chromosome	2136648	SNP	A	G	0	0	0
RES22-01837	20	shovill	ska	chromosome	2143089	SNP	A	G	0	0	0
RES22-01837	20	shovill	ska	chromosome	2155297	SNP	C	G	0	0	0
RES22-01837	20	shovill	ska	chromosome	2182016	SNP	C	T	1	0	0
RES22-01837	20	shovill	ska	chromosome	2182150	SNP	A	T	1	0	0
RES22-01837	20	shovill	ska	chromosome	2186808	SNP	C	T	1	0	0
RES22-01837	20	shovill	ska	chromosome	2196852	SNP	A	T	0	0	0
RES22-01837	20	shovill	ska	chromosome	2226057	SNP	T	G	0	0	0
RES22-01837	20	shovill	ska	chromosome	2226541	SNP	T	C	0	0	0
RES22-01837	20	shovill	ska	chromosome	2251032	SNP	T	A	0	0	0
RES22-01837	20	shovill	ska	chromosome	2260275	SNP	G	A	1	0	0
RES22-01837	20	shovill	ska	chromosome	2267653	SNP	C	A	0	0	1
RES22-01837	20	shovill	ska	chromosome	2297475	SNP	T	C	1	0	0
RES22-01837	20	shovill	ska	chromosome	2297713	SNP	G	A	1	0	0
RES22-01837	20	shovill	ska	chromosome	2303038	SNP	G	A	1	0	0
RES22-01837	20	shovill	ska	chromosome	2314646	SNP	C	T	0	0	0
RES22-01837	20	shovill	ska	chromosome	2320312	SNP	G	A	0	0	0
RES22-01837	20	shovill	ska	chromosome	2323274	SNP	A	C	1	0	0
RES22-01837	20	shovill	ska	chromosome	2324142	SNP	C	T	1	0	0
RES22-01837	20	shovill	ska	chromosome	2335550	SNP	T	C	0	0	0
RES22-01837	20	shovill	ska	chromosome	2340845	SNP	C	G	0	1	0
RES22-01837	20	shovill	ska	chromosome	2348960	SNP	G	A	0	0	0
RES22-01837	20	shovill	ska	chromosome	2350756	SNP	G	T	0	0	0
RES22-01837	20	shovill	ska	chromosome	2359060	SNP	A	G	0	0	0
RES22-01837	20	shovill	ska	chromosome	2360080	SNP	A	T	0	0	0
RES22-01837	20	shovill	ska	chromosome	2377638	SNP	T	G	0	0	1
RES22-01837	20	shovill	ska	chromosome	2384944	SNP	G	C	0	0	0
RES22-01837	20	shovill	ska	chromosome	2385247	SNP	A	G	0	0	0
RES22-01837	20	shovill	ska	chromosome	2385818	SNP	A	G	0	0	1
RES22-01837	20	shovill	ska	chromosome	2392107	SNP	A	T	0	0	0
RES22-01837	20	shovill	ska	chromosome	2402827	SNP	A	T	0	0	0
RES22-01837	20	shovill	ska	chromosome	2402860	SNP	T	G	0	0	0
RES22-01837	20	shovill	ska	chromosome	2417052	SNP	A	T	0	0	0
RES22-01837	20	shovill	ska	chromosome	2419435	SNP	T	G	0	0	0
RES22-01837	20	shovill	ska	chromosome	2419510	SNP	A	G	0	0	0
RES22-01837	20	shovill	ska	chromosome	2438398	SNP	A	G	0	0	0
RES22-01837	20	shovill	ska	chromosome	2438721	SNP	G	A	0	0	0
RES22-01837	20	shovill	ska	chromosome	2442945	SNP	C	A	0	0	0
RES22-01837	20	shovill	ska	chromosome	2458290	SNP	A	C	0	0	0
RES22-01837	20	shovill	ska	chromosome	2464716	SNP	A	C	0	0	0
RES22-01837	20	shovill	ska	chromosome	2469759	SNP	A	C	0	0	0
RES22-01837	20	shovill	ska	chromosome	2484517	SNP	A	G	1	0	0
RES22-01837	20	shovill	ska	chromosome	2499822	SNP	T	G	0	0	0
RES22-01837	20	shovill	ska	chromosome	2499841	SNP	G	C	0	0	0
RES22-01837	20	shovill	ska	chromosome	2501924	SNP	G	T	0	0	0
RES22-01837	20	shovill	ska	chromosome	2507002	SNP	T	C	0	0	0
RES22-01837	20	shovill	ska	chromosome	2536648	SNP	C	T	0	0	0
RES22-01837	20	shovill	ska	chromosome	2586299	SNP	A	C	1	0	0
RES22-01837	20	shovill	ska	chromosome	2586325	SNP	G	A	1	0	0
RES22-01837	20	shovill	ska	chromosome	2591982	SNP	G	A	0	0	0
RES22-01837	20	shovill	ska	chromosome	2620299	SNP	T	A	0	0	1
RES22-01837	20	shovill	ska	chromosome	2620379	SNP	T	A	0	0	0
RES22-01837	20	shovill	ska	chromosome	2620455	SNP	A	G	0	0	0
RES22-01837	20	shovill	ska	chromosome	2625965	SNP	A	G	0	0	0
RES22-01837	20	shovill	ska	chromosome	2630285	SNP	C	T	1	0	0
RES22-01837	20	shovill	ska	chromosome	2630295	SNP	C	T	1	0	0
RES22-01837	20	shovill	ska	chromosome	2630551	SNP	A	T	1	0	0
RES22-01837	20	shovill	ska	chromosome	2630580	SNP	T	C	1	0	0
RES22-01837	20	shovill	ska	chromosome	2685601	SNP	T	G	0	0	0
RES22-01837	20	shovill	ska	chromosome	2688541	SNP	A	G	0	0	0
RES22-01837	20	shovill	ska	chromosome	2709687	SNP	T	A	0	0	0
RES22-01837	20	shovill	ska	chromosome	2717715	SNP	T	C	0	0	0
RES22-01837	20	shovill	ska	chromosome	2729948	SNP	T	C	0	0	0
RES22-01837	20	shovill	ska	chromosome	2760236	SNP	T	A	0	0	0
RES22-01837	20	shovill	ska	chromosome	2772406	SNP	A	G	0	0	0
RES22-01837	20	shovill	ska	chromosome	2772469	SNP	C	A	0	0	0
RES22-01837	20	shovill	ska	chromosome	2788904	SNP	A	C	0	0	0
RES22-01837	20	shovill	ska	chromosome	2788949	SNP	T	C	0	0	0
RES22-01837	20	shovill	ska	chromosome	2831182	SNP	A	G	0	0	0
RES22-01837	20	shovill	ska	chromosome	2831203	SNP	C	T	0	0	0
RES22-01837	20	shovill	ska	chromosome	2835947	SNP	C	G	1	0	0
RES22-01837	20	shovill	ska	chromosome	2838785	SNP	T	G	0	0	1
RES22-01837	20	shovill	ska	chromosome	2848211	SNP	T	C	0	0	0
RES22-01837	20	shovill	ska	chromosome	2848303	SNP	T	G	0	0	0
RES22-01837	20	shovill	ska	chromosome	2856767	SNP	T	G	0	0	0
RES22-01837	20	shovill	ska	chromosome	2856893	SNP	G	T	0	0	0
RES22-01837	20	shovill	ska	chromosome	2870057	SNP	G	C	0	0	0
RES22-01837	20	shovill	ska	chromosome	2876639	SNP	T	G	0	0	0
RES22-01837	20	skesa	mummer	chromosome	66790	SNP	G	A	1	0	0
RES22-01837	20	skesa	mummer	chromosome	673189	DEL	T		0	1	0
RES22-01837	20	skesa	mummer	chromosome	2461352	SNP	T	C	0	0	0
RES22-01837	20	skesa	mummer	chromosome	2471056	SNP	C	A	0	0	0
RES22-01837	20	skesa	mummer	chromosome	2831574	SNP	A	G	0	0	0
RES22-01837	20	skesa	shred	chromosome	159782	SNP	T	G	1	0	0
RES22-01837	20	skesa	shred	chromosome	754577	SNP	A	T	1	0	1
RES22-01837	20	skesa	shred	chromosome	754584	SNP	C	T	1	0	1
RES22-01837	20	skesa	shred	chromosome	754593	SNP	T	A	1	0	1
RES22-01837	20	skesa	shred	chromosome	754597	SNP	T	A	1	0	1
RES22-01837	20	skesa	shred	chromosome	2260275	SNP	G	A	1	0	0
RES22-01837	20	skesa	shred	chromosome	2461352	SNP	T	C	0	0	0
RES22-01837	20	skesa	shred	chromosome	2471056	SNP	C	A	0	0	0
RES22-01837	20	skesa	ska	chromosome	35463	SNP	C	T	1	0	0
RES22-01837	20	skesa	ska	chromosome	35542	SNP	G	A	1	0	0
RES22-01837	20	skesa	ska	chromosome	36042	SNP	A	G	1	0	0
RES22-01837	20	skesa	ska	chromosome	61534	SNP	G	A	1	0	0
RES22-01837	20	skesa	ska	chromosome	61609	SNP	G	T	1	0	0
RES22-01837	20	skesa	ska	chromosome	61725	SNP	C	T	1	0	0
RES22-01837	20	skesa	ska	chromosome	61819	SNP	A	T	0	0	0
RES22-01837	20	skesa	ska	chromosome	66790	SNP	G	A	1	0	0
RES22-01837	20	skesa	ska	chromosome	97200	SNP	A	G	1	0	0
RES22-01837	20	skesa	ska	chromosome	109678	SNP	A	G	1	0	0
RES22-01837	20	skesa	ska	chromosome	110173	SNP	T	C	1	0	0
RES22-01837	20	skesa	ska	chromosome	110995	SNP	T	C	1	0	0
RES22-01837	20	skesa	ska	chromosome	111817	SNP	T	C	1	0	0
RES22-01837	20	skesa	ska	chromosome	112990	SNP	A	G	1	0	0
RES22-01837	20	skesa	ska	chromosome	159782	SNP	T	G	1	0	0
RES22-01837	20	skesa	ska	chromosome	170250	SNP	T	A	1	0	0
RES22-01837	20	skesa	ska	chromosome	170326	SNP	C	G	1	0	1
RES22-01837	20	skesa	ska	chromosome	170329	SNP	A	G	1	0	1
RES22-01837	20	skesa	ska	chromosome	170352	SNP	G	A	1	0	0
RES22-01837	20	skesa	ska	chromosome	319192	SNP	G	T	1	0	0
RES22-01837	20	skesa	ska	chromosome	344409	SNP	A	G	1	0	0
RES22-01837	20	skesa	ska	chromosome	344543	SNP	T	C	1	0	0
RES22-01837	20	skesa	ska	chromosome	344613	SNP	A	G	1	0	0
RES22-01837	20	skesa	ska	chromosome	348186	SNP	T	C	1	0	0
RES22-01837	20	skesa	ska	chromosome	348202	SNP	A	G	1	0	0
RES22-01837	20	skesa	ska	chromosome	352090	SNP	C	T	1	0	0
RES22-01837	20	skesa	ska	chromosome	352173	SNP	T	A	1	0	0
RES22-01837	20	skesa	ska	chromosome	352243	SNP	A	T	1	0	0
RES22-01837	20	skesa	ska	chromosome	352297	SNP	T	C	1	0	0
RES22-01837	20	skesa	ska	chromosome	352313	SNP	T	A	1	0	1
RES22-01837	20	skesa	ska	chromosome	468152	SNP	G	A	1	0	0
RES22-01837	20	skesa	ska	chromosome	470680	SNP	T	C	1	0	0
RES22-01837	20	skesa	ska	chromosome	470735	SNP	C	G	1	0	0
RES22-01837	20	skesa	ska	chromosome	470780	SNP	T	C	1	0	0
RES22-01837	20	skesa	ska	chromosome	470787	SNP	G	A	1	0	0
RES22-01837	20	skesa	ska	chromosome	512968	SNP	A	G	1	0	0
RES22-01837	20	skesa	ska	chromosome	513631	SNP	T	C	1	0	0
RES22-01837	20	skesa	ska	chromosome	518057	SNP	T	C	1	0	0
RES22-01837	20	skesa	ska	chromosome	518227	SNP	A	G	1	1	0
RES22-01837	20	skesa	ska	chromosome	567657	SNP	A	G	1	1	0
RES22-01837	20	skesa	ska	chromosome	567811	SNP	C	T	1	0	0
RES22-01837	20	skesa	ska	chromosome	623938	SNP	C	T	1	1	1
RES22-01837	20	skesa	ska	chromosome	623947	SNP	A	G	1	1	1
RES22-01837	20	skesa	ska	chromosome	623950	SNP	C	T	1	1	1
RES22-01837	20	skesa	ska	chromosome	623971	SNP	C	A	1	1	1
RES22-01837	20	skesa	ska	chromosome	624010	SNP	C	T	1	1	1
RES22-01837	20	skesa	ska	chromosome	624061	SNP	T	C	1	1	1
RES22-01837	20	skesa	ska	chromosome	624190	SNP	C	T	1	0	1
RES22-01837	20	skesa	ska	chromosome	624199	SNP	A	G	1	0	1
RES22-01837	20	skesa	ska	chromosome	624202	SNP	C	T	1	0	1
RES22-01837	20	skesa	ska	chromosome	624214	SNP	T	C	1	0	1
RES22-01837	20	skesa	ska	chromosome	624220	SNP	T	C	1	0	1
RES22-01837	20	skesa	ska	chromosome	627994	SNP	T	C	1	1	1
RES22-01837	20	skesa	ska	chromosome	628000	SNP	C	T	1	1	1
RES22-01837	20	skesa	ska	chromosome	628066	SNP	C	T	1	1	1
RES22-01837	20	skesa	ska	chromosome	628084	SNP	T	C	1	1	1
RES22-01837	20	skesa	ska	chromosome	628171	SNP	T	G	1	0	1
RES22-01837	20	skesa	ska	chromosome	677179	SNP	C	G	1	0	0
RES22-01837	20	skesa	ska	chromosome	677182	SNP	A	G	1	0	0
RES22-01837	20	skesa	ska	chromosome	806466	SNP	C	T	1	0	0
RES22-01837	20	skesa	ska	chromosome	806509	SNP	T	C	1	0	0
RES22-01837	20	skesa	ska	chromosome	806512	SNP	G	C	1	0	0
RES22-01837	20	skesa	ska	chromosome	806611	SNP	C	T	1	0	0
RES22-01837	20	skesa	ska	chromosome	807543	SNP	A	C	1	0	1
RES22-01837	20	skesa	ska	chromosome	848460	SNP	T	G	1	0	0
RES22-01837	20	skesa	ska	chromosome	848510	SNP	T	C	1	0	0
RES22-01837	20	skesa	ska	chromosome	848535	SNP	T	C	1	0	1
RES22-01837	20	skesa	ska	chromosome	848565	SNP	T	C	1	0	1
RES22-01837	20	skesa	ska	chromosome	848590	SNP	T	C	1	0	1
RES22-01837	20	skesa	ska	chromosome	853941	SNP	T	C	1	0	0
RES22-01837	20	skesa	ska	chromosome	853959	SNP	C	T	1	0	0
RES22-01837	20	skesa	ska	chromosome	853964	SNP	A	T	1	0	0
RES22-01837	20	skesa	ska	chromosome	853967	SNP	T	C	1	0	0
RES22-01837	20	skesa	ska	chromosome	853997	SNP	T	C	1	0	1
RES22-01837	20	skesa	ska	chromosome	853999	SNP	A	T	1	0	1
RES22-01837	20	skesa	ska	chromosome	854057	SNP	G	C	1	0	0
RES22-01837	20	skesa	ska	chromosome	854134	SNP	A	T	1	0	1
RES22-01837	20	skesa	ska	chromosome	854192	SNP	A	T	1	0	1
RES22-01837	20	skesa	ska	chromosome	880890	SNP	G	A	1	0	1
RES22-01837	20	skesa	ska	chromosome	897273	SNP	T	C	1	0	0
RES22-01837	20	skesa	ska	chromosome	897276	SNP	G	C	1	0	0
RES22-01837	20	skesa	ska	chromosome	897330	SNP	G	A	1	0	1
RES22-01837	20	skesa	ska	chromosome	897331	SNP	C	T	1	0	1
RES22-01837	20	skesa	ska	chromosome	897352	SNP	A	T	1	0	1
RES22-01837	20	skesa	ska	chromosome	897421	SNP	C	T	1	0	0
RES22-01837	20	skesa	ska	chromosome	897501	SNP	T	C	1	0	0
RES22-01837	20	skesa	ska	chromosome	897551	SNP	T	G	1	0	1
RES22-01837	20	skesa	ska	chromosome	897599	SNP	T	C	1	0	0
RES22-01837	20	skesa	ska	chromosome	1077763	SNP	T	A	1	0	0
RES22-01837	20	skesa	ska	chromosome	1077766	SNP	G	A	1	0	0
RES22-01837	20	skesa	ska	chromosome	1077767	SNP	T	C	1	0	0
RES22-01837	20	skesa	ska	chromosome	1103732	SNP	T	A	1	0	0
RES22-01837	20	skesa	ska	chromosome	1103809	SNP	C	T	1	0	0
RES22-01837	20	skesa	ska	chromosome	1210553	SNP	T	A	1	0	0
RES22-01837	20	skesa	ska	chromosome	1386045	SNP	A	G	1	0	0
RES22-01837	20	skesa	ska	chromosome	1386077	SNP	G	A	1	0	0
RES22-01837	20	skesa	ska	chromosome	1386146	SNP	T	A	1	0	0
RES22-01837	20	skesa	ska	chromosome	1386281	SNP	C	G	1	0	0
RES22-01837	20	skesa	ska	chromosome	1386284	SNP	A	G	1	0	0
RES22-01837	20	skesa	ska	chromosome	1432224	SNP	C	T	1	0	0
RES22-01837	20	skesa	ska	chromosome	1432673	SNP	C	T	1	0	0
RES22-01837	20	skesa	ska	chromosome	1475378	SNP	A	G	1	0	0
RES22-01837	20	skesa	ska	chromosome	1475425	SNP	T	C	1	0	0
RES22-01837	20	skesa	ska	chromosome	1475428	SNP	G	C	1	0	0
RES22-01837	20	skesa	ska	chromosome	1475563	SNP	A	T	1	0	1
RES22-01837	20	skesa	ska	chromosome	1475632	SNP	C	T	1	0	0
RES22-01837	20	skesa	ska	chromosome	1481427	SNP	T	C	1	0	0
RES22-01837	20	skesa	ska	chromosome	1563708	SNP	A	G	1	1	0
RES22-01837	20	skesa	ska	chromosome	1591663	SNP	A	G	1	0	0
RES22-01837	20	skesa	ska	chromosome	1700659	SNP	C	T	1	0	0
RES22-01837	20	skesa	ska	chromosome	1700672	SNP	T	A	1	0	0
RES22-01837	20	skesa	ska	chromosome	1700719	SNP	A	T	1	0	0
RES22-01837	20	skesa	ska	chromosome	1808637	SNP	G	A	1	0	0
RES22-01837	20	skesa	ska	chromosome	1808662	SNP	T	A	1	0	0
RES22-01837	20	skesa	ska	chromosome	1810415	SNP	G	T	1	0	0
RES22-01837	20	skesa	ska	chromosome	1879298	SNP	C	T	1	0	1
RES22-01837	20	skesa	ska	chromosome	1918030	SNP	A	T	1	0	0
RES22-01837	20	skesa	ska	chromosome	1918055	SNP	C	T	1	0	0
RES22-01837	20	skesa	ska	chromosome	1946668	SNP	G	C	1	0	0
RES22-01837	20	skesa	ska	chromosome	1947166	SNP	C	T	1	0	0
RES22-01837	20	skesa	ska	chromosome	1947190	SNP	G	A	1	0	0
RES22-01837	20	skesa	ska	chromosome	1947310	SNP	A	G	1	0	0
RES22-01837	20	skesa	ska	chromosome	1947343	SNP	C	T	1	0	0
RES22-01837	20	skesa	ska	chromosome	2003658	SNP	A	G	1	0	0
RES22-01837	20	skesa	ska	chromosome	2005384	SNP	T	A	1	0	0
RES22-01837	20	skesa	ska	chromosome	2006745	SNP	T	C	1	0	0
RES22-01837	20	skesa	ska	chromosome	2007964	SNP	A	G	1	0	0
RES22-01837	20	skesa	ska	chromosome	2037198	SNP	T	A	1	0	0
RES22-01837	20	skesa	ska	chromosome	2037223	SNP	A	T	1	0	0
RES22-01837	20	skesa	ska	chromosome	2037260	SNP	T	C	1	0	1
RES22-01837	20	skesa	ska	chromosome	2037263	SNP	G	C	1	0	1
RES22-01837	20	skesa	ska	chromosome	2037319	SNP	T	C	1	0	1
RES22-01837	20	skesa	ska	chromosome	2037322	SNP	G	C	1	0	1
RES22-01837	20	skesa	ska	chromosome	2037410	SNP	C	T	1	0	0
RES22-01837	20	skesa	ska	chromosome	2046623	SNP	C	T	0	0	0
RES22-01837	20	skesa	ska	chromosome	2077510	SNP	A	G	1	0	0
RES22-01837	20	skesa	ska	chromosome	2127282	SNP	G	A	1	0	0
RES22-01837	20	skesa	ska	chromosome	2127381	SNP	G	A	1	0	0
RES22-01837	20	skesa	ska	chromosome	2127698	SNP	T	A	1	0	0
RES22-01837	20	skesa	ska	chromosome	2151168	SNP	T	C	1	0	0
RES22-01837	20	skesa	ska	chromosome	2151185	SNP	T	G	1	0	1
RES22-01837	20	skesa	ska	chromosome	2182150	SNP	A	T	1	0	0
RES22-01837	20	skesa	ska	chromosome	2226275	SNP	A	C	1	0	1
RES22-01837	20	skesa	ska	chromosome	2226292	SNP	A	G	1	0	1
RES22-01837	20	skesa	ska	chromosome	2226325	SNP	A	G	1	0	0
RES22-01837	20	skesa	ska	chromosome	2260275	SNP	G	A	1	0	0
RES22-01837	20	skesa	ska	chromosome	2297875	SNP	A	G	0	0	0
RES22-01837	20	skesa	ska	chromosome	2324971	SNP	A	T	1	0	0
RES22-01837	20	skesa	ska	chromosome	2394786	SNP	T	C	1	0	0
RES22-01837	20	skesa	ska	chromosome	2394788	SNP	A	T	1	0	0
RES22-01837	20	skesa	ska	chromosome	2437266	SNP	G	A	1	0	0
RES22-01837	20	skesa	ska	chromosome	2437336	SNP	T	C	1	0	0
RES22-01837	20	skesa	ska	chromosome	2437819	SNP	A	T	1	0	0
RES22-01837	20	skesa	ska	chromosome	2461352	SNP	T	C	0	0	0
RES22-01837	20	skesa	ska	chromosome	2471056	SNP	C	A	0	0	0
RES22-01837	20	skesa	ska	chromosome	2483960	SNP	C	T	1	0	0
RES22-01837	20	skesa	ska	chromosome	2484620	SNP	A	T	1	0	0
RES22-01837	20	skesa	ska	chromosome	2484645	SNP	C	T	1	0	0
RES22-01837	20	skesa	ska	chromosome	2586120	SNP	G	A	1	0	0
RES22-01837	20	skesa	ska	chromosome	2586189	SNP	T	A	1	0	0
RES22-01837	20	skesa	ska	chromosome	2586210	SNP	G	A	1	0	0
RES22-01837	20	skesa	ska	chromosome	2586299	SNP	A	C	1	0	0
RES22-01837	20	skesa	ska	chromosome	2616189	SNP	T	C	1	0	0
RES22-01837	20	skesa	ska	chromosome	2670480	SNP	T	C	1	0	0
RES22-01837	20	skesa	ska	chromosome	2670494	SNP	C	G	1	0	0
RES22-01837	20	skesa	ska	chromosome	2670686	SNP	C	T	1	0	0
RES22-01837	20	skesa	ska	chromosome	2780916	SNP	T	A	1	1	1
RES22-01837	20	skesa	ska	chromosome	2831574	SNP	A	G	0	0	0
RES22-01837	20	skesa	ska	chromosome	2835994	SNP	T	C	1	0	1
RES22-01837	20	skesa	ska	chromosome	2835996	SNP	A	T	1	0	1
RES22-01837	20	skesa	ska	chromosome	2836052	SNP	T	C	1	0	0
RES22-01837	20	skesa	ska	chromosome	2868336	SNP	T	A	1	0	0
RES22-01837	20	skesa	ska	chromosome	2868423	SNP	C	A	1	0	0
RES22-01837	20	skesa	ska	chromosome	2868511	SNP	G	A	1	0	0
RES22-01837	20	skesa	ska	chromosome	2872459	SNP	C	T	1	0	0
RES22-01837	20	unicycler_hybrid	mummer	chromosome	43689	SNP	G	T	1	0	0
RES22-01837	20	unicycler_hybrid	mummer	chromosome	134678	SNP	G	A	0	0	0
RES22-01837	20	unicycler_hybrid	mummer	chromosome	159782	SNP	T	G	1	0	0
RES22-01837	20	unicycler_hybrid	mummer	chromosome	170287	SNP	C	T	1	0	0
RES22-01837	20	unicycler_hybrid	mummer	chromosome	170289	INS		T	1	0	1
RES22-01837	20	unicycler_hybrid	mummer	chromosome	170335	SNP	C	T	1	0	1
RES22-01837	20	unicycler_hybrid	mummer	chromosome	170352	SNP	G	A	1	0	0
RES22-01837	20	unicycler_hybrid	mummer	chromosome	170367	SNP	C	A	1	0	0
RES22-01837	20	unicycler_hybrid	mummer	chromosome	294143	SNP	G	T	0	0	0
RES22-01837	20	unicycler_hybrid	mummer	chromosome	356927	SNP	C	A	0	0	0
RES22-01837	20	unicycler_hybrid	mummer	chromosome	452846	SNP	T	G	1	0	0
RES22-01837	20	unicycler_hybrid	mummer	chromosome	458282	SNP	T	C	1	0	0
RES22-01837	20	unicycler_hybrid	mummer	chromosome	513275	SNP	T	G	1	0	0
RES22-01837	20	unicycler_hybrid	mummer	chromosome	513631	SNP	T	C	1	0	0
RES22-01837	20	unicycler_hybrid	mummer	chromosome	514707	SNP	C	T	1	0	0
RES22-01837	20	unicycler_hybrid	mummer	chromosome	514781	DEL	GAAAATAAAGCAGTAT		1	0	0
RES22-01837	20	unicycler_hybrid	mummer	chromosome	514964	DEL	AAATCTTTTTATAAAAGAACGTAA		1	0	0
RES22-01837	20	unicycler_hybrid	mummer	chromosome	514989	DEL	TT		1	0	0
RES22-01837	20	unicycler_hybrid	mummer	chromosome	514992	DEL	A		1	0	0
RES22-01837	20	unicycler_hybrid	mummer	chromosome	514996	DEL	TA		1	0	0
RES22-01837	20	unicycler_hybrid	mummer	chromosome	514999	DEL	C		1	0	0
RES22-01837	20	unicycler_hybrid	mummer	chromosome	515001	DEL	TTT		1	0	0
RES22-01837	20	unicycler_hybrid	mummer	chromosome	515006	DEL	CTTATAAAAATGG		1	0	0
RES22-01837	20	unicycler_hybrid	mummer	chromosome	515289	SNP	T	C	1	0	0
RES22-01837	20	unicycler_hybrid	mummer	chromosome	518057	SNP	T	C	1	0	0
RES22-01837	20	unicycler_hybrid	mummer	chromosome	558986	SNP	C	T	1	0	0
RES22-01837	20	unicycler_hybrid	mummer	chromosome	559030	DEL	AA		1	1	0
RES22-01837	20	unicycler_hybrid	mummer	chromosome	559033	SNP	A	T	1	1	0
RES22-01837	20	unicycler_hybrid	mummer	chromosome	559036	DEL	GGGCC		1	0	0
RES22-01837	20	unicycler_hybrid	mummer	chromosome	559042	SNP	A	T	1	0	0
RES22-01837	20	unicycler_hybrid	mummer	chromosome	559044	DEL	AGC		1	0	0
RES22-01837	20	unicycler_hybrid	mummer	chromosome	559048	DEL	CAGC		1	0	0
RES22-01837	20	unicycler_hybrid	mummer	chromosome	559058	DEL	G		1	0	0
RES22-01837	20	unicycler_hybrid	mummer	chromosome	559060	DEL	GCGC		1	0	0
RES22-01837	20	unicycler_hybrid	mummer	chromosome	559065	DEL	C		1	0	0
RES22-01837	20	unicycler_hybrid	mummer	chromosome	559067	DEL	CC		1	0	0
RES22-01837	20	unicycler_hybrid	mummer	chromosome	559074	DEL	AGCG		1	0	0
RES22-01837	20	unicycler_hybrid	mummer	chromosome	559079	DEL	GAGG		1	0	0
RES22-01837	20	unicycler_hybrid	mummer	chromosome	559084	DEL	C		1	0	0
RES22-01837	20	unicycler_hybrid	mummer	chromosome	559086	SNP	G	C	1	0	0
RES22-01837	20	unicycler_hybrid	mummer	chromosome	559088	SNP	G	T	1	0	0
RES22-01837	20	unicycler_hybrid	mummer	chromosome	559089	SNP	G	A	1	0	0
RES22-01837	20	unicycler_hybrid	mummer	chromosome	559091	SNP	T	G	1	0	0
RES22-01837	20	unicycler_hybrid	mummer	chromosome	559096	DEL	TC		1	0	0
RES22-01837	20	unicycler_hybrid	mummer	chromosome	559099	SNP	A	G	1	0	0
RES22-01837	20	unicycler_hybrid	mummer	chromosome	559103	DEL	A		1	0	0
RES22-01837	20	unicycler_hybrid	mummer	chromosome	559105	SNP	G	A	1	0	0
RES22-01837	20	unicycler_hybrid	mummer	chromosome	559107	SNP	C	T	1	0	0
RES22-01837	20	unicycler_hybrid	mummer	chromosome	559108	SNP	C	A	1	0	0
RES22-01837	20	unicycler_hybrid	mummer	chromosome	559110	SNP	C	A	1	0	0
RES22-01837	20	unicycler_hybrid	mummer	chromosome	559111	SNP	C	A	1	0	0
RES22-01837	20	unicycler_hybrid	mummer	chromosome	559113	SNP	T	G	1	0	0
RES22-01837	20	unicycler_hybrid	mummer	chromosome	559114	SNP	T	A	1	0	0
RES22-01837	20	unicycler_hybrid	mummer	chromosome	559116	SNP	T	A	1	0	0
RES22-01837	20	unicycler_hybrid	mummer	chromosome	562369	SNP	T	C	1	0	0
RES22-01837	20	unicycler_hybrid	mummer	chromosome	562690	SNP	T	C	1	0	0
RES22-01837	20	unicycler_hybrid	mummer	chromosome	565937	SNP	A	G	1	0	0
RES22-01837	20	unicycler_hybrid	mummer	chromosome	568839	SNP	T	G	0	0	1
RES22-01837	20	unicycler_hybrid	mummer	chromosome	599869	SNP	G	A	0	0	0
RES22-01837	20	unicycler_hybrid	mummer	chromosome	670317	SNP	A	G	0	0	0
RES22-01837	20	unicycler_hybrid	mummer	chromosome	749478	SNP	A	C	0	0	0
RES22-01837	20	unicycler_hybrid	mummer	chromosome	787992	SNP	T	C	0	0	0
RES22-01837	20	unicycler_hybrid	mummer	chromosome	930458	SNP	A	C	0	0	0
RES22-01837	20	unicycler_hybrid	mummer	chromosome	998640	SNP	G	A	0	0	0
RES22-01837	20	unicycler_hybrid	mummer	chromosome	1042630	SNP	A	G	0	0	0
RES22-01837	20	unicycler_hybrid	mummer	chromosome	1084770	SNP	C	A	0	0	0
RES22-01837	20	unicycler_hybrid	mummer	chromosome	1098248	SNP	G	A	0	0	0
RES22-01837	20	unicycler_hybrid	mummer	chromosome	1176920	SNP	G	T	0	0	0
RES22-01837	20	unicycler_hybrid	mummer	chromosome	1286271	SNP	G	T	0	0	0
RES22-01837	20	unicycler_hybrid	mummer	chromosome	1314555	SNP	C	T	0	0	0
RES22-01837	20	unicycler_hybrid	mummer	chromosome	1330657	SNP	T	G	0	0	0
RES22-01837	20	unicycler_hybrid	mummer	chromosome	1331757	SNP	G	T	0	0	0
RES22-01837	20	unicycler_hybrid	mummer	chromosome	1331759	SNP	G	T	0	0	0
RES22-01837	20	unicycler_hybrid	mummer	chromosome	1462752	SNP	T	A	1	0	0
RES22-01837	20	unicycler_hybrid	mummer	chromosome	1475472	DEL	A		1	0	0
RES22-01837	20	unicycler_hybrid	mummer	chromosome	1475506	SNP	T	G	1	0	0
RES22-01837	20	unicycler_hybrid	mummer	chromosome	1475520	SNP	A	G	1	0	1
RES22-01837	20	unicycler_hybrid	mummer	chromosome	1475524	SNP	A	T	1	0	1
RES22-01837	20	unicycler_hybrid	mummer	chromosome	1519681	SNP	T	G	0	0	0
RES22-01837	20	unicycler_hybrid	mummer	chromosome	1519707	SNP	C	T	0	0	0
RES22-01837	20	unicycler_hybrid	mummer	chromosome	1519727	SNP	T	G	0	0	0
RES22-01837	20	unicycler_hybrid	mummer	chromosome	1614555	SNP	A	G	0	0	0
RES22-01837	20	unicycler_hybrid	mummer	chromosome	1614557	SNP	A	G	0	0	0
RES22-01837	20	unicycler_hybrid	mummer	chromosome	1731364	SNP	G	T	0	0	0
RES22-01837	20	unicycler_hybrid	mummer	chromosome	1808750	SNP	C	T	1	0	0
RES22-01837	20	unicycler_hybrid	mummer	chromosome	1808838	SNP	G	A	1	0	0
RES22-01837	20	unicycler_hybrid	mummer	chromosome	1808873	SNP	G	T	1	0	0
RES22-01837	20	unicycler_hybrid	mummer	chromosome	1809287	SNP	T	C	1	0	0
RES22-01837	20	unicycler_hybrid	mummer	chromosome	1809329	SNP	G	A	1	0	0
RES22-01837	20	unicycler_hybrid	mummer	chromosome	1809335	SNP	T	A	1	0	0
RES22-01837	20	unicycler_hybrid	mummer	chromosome	1809593	SNP	A	C	1	0	0
RES22-01837	20	unicycler_hybrid	mummer	chromosome	1809841	SNP	T	C	1	0	0
RES22-01837	20	unicycler_hybrid	mummer	chromosome	1809878	DEL	AAAATTGAATTATTATCAATA		1	0	0
RES22-01837	20	unicycler_hybrid	mummer	chromosome	1809925	SNP	G	A	1	0	0
RES22-01837	20	unicycler_hybrid	mummer	chromosome	1809931	SNP	A	G	1	0	0
RES22-01837	20	unicycler_hybrid	mummer	chromosome	1809978	SNP	A	T	1	0	0
RES22-01837	20	unicycler_hybrid	mummer	chromosome	1810011	SNP	C	T	1	0	0
RES22-01837	20	unicycler_hybrid	mummer	chromosome	1810054	SNP	T	C	1	0	0
RES22-01837	20	unicycler_hybrid	mummer	chromosome	1810138	SNP	G	A	1	0	0
RES22-01837	20	unicycler_hybrid	mummer	chromosome	1810397	SNP	T	C	1	0	0
RES22-01837	20	unicycler_hybrid	mummer	chromosome	1810401	DEL	T		1	1	0
RES22-01837	20	unicycler_hybrid	mummer	chromosome	1916572	SNP	C	T	1	0	0
RES22-01837	20	unicycler_hybrid	mummer	chromosome	1916647	SNP	A	T	1	0	0
RES22-01837	20	unicycler_hybrid	mummer	chromosome	1916732	SNP	T	A	1	0	0
RES22-01837	20	unicycler_hybrid	mummer	chromosome	1916779	SNP	T	C	1	0	0
RES22-01837	20	unicycler_hybrid	mummer	chromosome	1916785	SNP	C	T	1	0	0
RES22-01837	20	unicycler_hybrid	mummer	chromosome	1916818	DEL	TAATAATTCAATTTTTATTGA		1	0	0
RES22-01837	20	unicycler_hybrid	mummer	chromosome	1916869	SNP	A	G	1	0	0
RES22-01837	20	unicycler_hybrid	mummer	chromosome	1916933	SNP	G	A	1	0	0
RES22-01837	20	unicycler_hybrid	mummer	chromosome	1917230	INS		TAGTC	1	0	0
RES22-01837	20	unicycler_hybrid	mummer	chromosome	1917355	SNP	G	A	1	0	0
RES22-01837	20	unicycler_hybrid	mummer	chromosome	1917414	INS		TATATGAGGCCAT	1	0	0
RES22-01837	20	unicycler_hybrid	mummer	chromosome	1917456	SNP	C	T	1	0	0
RES22-01837	20	unicycler_hybrid	mummer	chromosome	1917536	SNP	A	G	1	0	0
RES22-01837	20	unicycler_hybrid	mummer	chromosome	1917577	SNP	G	A	1	0	0
RES22-01837	20	unicycler_hybrid	mummer	chromosome	1917678	SNP	C	T	1	0	0
RES22-01837	20	unicycler_hybrid	mummer	chromosome	1917691	SNP	G	T	1	0	0
RES22-01837	20	unicycler_hybrid	mummer	chromosome	1917705	SNP	G	A	1	0	0
RES22-01837	20	unicycler_hybrid	mummer	chromosome	1917708	SNP	A	T	1	0	0
RES22-01837	20	unicycler_hybrid	mummer	chromosome	1917729	SNP	A	G	1	0	0
RES22-01837	20	unicycler_hybrid	mummer	chromosome	1917885	SNP	A	C	1	0	0
RES22-01837	20	unicycler_hybrid	mummer	chromosome	1917893	SNP	C	T	1	0	0
RES22-01837	20	unicycler_hybrid	mummer	chromosome	1947130	SNP	G	A	1	0	0
RES22-01837	20	unicycler_hybrid	mummer	chromosome	1947166	SNP	C	T	1	0	0
RES22-01837	20	unicycler_hybrid	mummer	chromosome	1947190	SNP	G	A	1	0	0
RES22-01837	20	unicycler_hybrid	mummer	chromosome	1966785	INS		CC	0	0	0
RES22-01837	20	unicycler_hybrid	mummer	chromosome	1983900	SNP	C	A	0	0	0
RES22-01837	20	unicycler_hybrid	mummer	chromosome	2001160	SNP	C	T	1	0	0
RES22-01837	20	unicycler_hybrid	mummer	chromosome	2001241	INS		A	1	0	0
RES22-01837	20	unicycler_hybrid	mummer	chromosome	2001287	SNP	A	G	1	0	0
RES22-01837	20	unicycler_hybrid	mummer	chromosome	2005384	SNP	T	A	1	0	0
RES22-01837	20	unicycler_hybrid	mummer	chromosome	2006540	SNP	T	C	1	0	0
RES22-01837	20	unicycler_hybrid	mummer	chromosome	2006745	SNP	T	C	1	0	0
RES22-01837	20	unicycler_hybrid	mummer	chromosome	2006978	DEL	CCATTTTTATAAG		1	0	0
RES22-01837	20	unicycler_hybrid	mummer	chromosome	2006993	DEL	AAA		1	0	0
RES22-01837	20	unicycler_hybrid	mummer	chromosome	2006997	DEL	GT		1	0	0
RES22-01837	20	unicycler_hybrid	mummer	chromosome	2007000	DEL	A		1	0	0
RES22-01837	20	unicycler_hybrid	mummer	chromosome	2007004	DEL	TGAAGTTAC		1	0	0
RES22-01837	20	unicycler_hybrid	mummer	chromosome	2007014	DEL	TTCTTTTATAAAAA		1	0	0
RES22-01837	20	unicycler_hybrid	mummer	chromosome	2007029	DEL	ATTT		1	0	0
RES22-01837	20	unicycler_hybrid	mummer	chromosome	2007365	INS		ATT	1	0	0
RES22-01837	20	unicycler_hybrid	mummer	chromosome	2007367	SNP	C	T	1	0	0
RES22-01837	20	unicycler_hybrid	mummer	chromosome	2007398	SNP	G	A	1	0	0
RES22-01837	20	unicycler_hybrid	mummer	chromosome	2007719	SNP	A	G	1	0	0
RES22-01837	20	unicycler_hybrid	mummer	chromosome	2007964	SNP	A	G	1	0	0
RES22-01837	20	unicycler_hybrid	mummer	chromosome	2111675	SNP	G	T	0	0	0
RES22-01837	20	unicycler_hybrid	mummer	chromosome	2127381	SNP	G	A	1	0	0
RES22-01837	20	unicycler_hybrid	mummer	chromosome	2127415	SNP	T	C	1	0	0
RES22-01837	20	unicycler_hybrid	mummer	chromosome	2300073	DEL	C		1	0	0
RES22-01837	20	unicycler_hybrid	mummer	chromosome	2323252	DEL	T		1	0	0
RES22-01837	20	unicycler_hybrid	mummer	chromosome	2323423	SNP	T	C	1	0	0
RES22-01837	20	unicycler_hybrid	mummer	chromosome	2323443	SNP	T	A	1	0	0
RES22-01837	20	unicycler_hybrid	mummer	chromosome	2323502	SNP	A	G	1	0	0
RES22-01837	20	unicycler_hybrid	mummer	chromosome	2323522	SNP	C	T	1	0	0
RES22-01837	20	unicycler_hybrid	mummer	chromosome	2323560	SNP	C	T	1	0	0
RES22-01837	20	unicycler_hybrid	mummer	chromosome	2323983	SNP	G	A	1	0	0
RES22-01837	20	unicycler_hybrid	mummer	chromosome	2324012	SNP	A	T	1	0	0
RES22-01837	20	unicycler_hybrid	mummer	chromosome	2324015	SNP	A	G	1	0	0
RES22-01837	20	unicycler_hybrid	mummer	chromosome	2324044	INS		A	1	1	0
RES22-01837	20	unicycler_hybrid	mummer	chromosome	2324050	SNP	A	G	1	1	0
RES22-01837	20	unicycler_hybrid	mummer	chromosome	2324070	SNP	T	G	1	1	0
RES22-01837	20	unicycler_hybrid	mummer	chromosome	2324142	SNP	C	T	1	0	0
RES22-01837	20	unicycler_hybrid	mummer	chromosome	2324153	INS		CTGAT	1	0	0
RES22-01837	20	unicycler_hybrid	mummer	chromosome	2324477	SNP	A	G	1	0	0
RES22-01837	20	unicycler_hybrid	mummer	chromosome	2324491	SNP	T	C	1	0	0
RES22-01837	20	unicycler_hybrid	mummer	chromosome	2324518	SNP	G	A	1	0	0
RES22-01837	20	unicycler_hybrid	mummer	chromosome	2471056	SNP	C	A	0	0	0
RES22-01837	20	unicycler_hybrid	mummer	chromosome	2565882	SNP	C	A	0	0	0
RES22-01837	20	unicycler_hybrid	mummer	chromosome	2585345	SNP	C	A	0	0	0
RES22-01837	20	unicycler_hybrid	mummer	chromosome	2681628	SNP	A	G	0	0	0
RES22-01837	20	unicycler_hybrid	mummer	chromosome	2686241	SNP	T	G	0	0	0
RES22-01837	20	unicycler_hybrid	mummer	chromosome	2770047	SNP	T	C	0	0	0
RES22-01837	20	unicycler_hybrid	mummer	chromosome	2772406	SNP	A	G	0	0	0
RES22-01837	20	unicycler_hybrid	mummer	chromosome	2788914	SNP	A	G	0	0	0
RES22-01837	20	unicycler_hybrid	mummer	chromosome	2856853	SNP	G	A	0	0	0
RES22-01837	20	unicycler_hybrid	mummer	chromosome	2856857	SNP	T	G	0	0	0
RES22-01837	20	unicycler_hybrid	shred	chromosome	43689	SNP	G	T	1	0	0
RES22-01837	20	unicycler_hybrid	shred	chromosome	52060	SNP	A	G	1	0	1
RES22-01837	20	unicycler_hybrid	shred	chromosome	52335	SNP	G	A	1	0	1
RES22-01837	20	unicycler_hybrid	shred	chromosome	134678	SNP	G	A	0	0	0
RES22-01837	20	unicycler_hybrid	shred	chromosome	159782	SNP	T	G	1	0	0
RES22-01837	20	unicycler_hybrid	shred	chromosome	170287	SNP	C	T	1	0	0
RES22-01837	20	unicycler_hybrid	shred	chromosome	170289	INS		T	1	0	1
RES22-01837	20	unicycler_hybrid	shred	chromosome	294143	SNP	G	T	0	0	0
RES22-01837	20	unicycler_hybrid	shred	chromosome	356927	SNP	C	A	0	0	0
RES22-01837	20	unicycler_hybrid	shred	chromosome	452846	SNP	T	G	1	0	0
RES22-01837	20	unicycler_hybrid	shred	chromosome	458282	SNP	T	C	1	0	0
RES22-01837	20	unicycler_hybrid	shred	chromosome	513275	SNP	T	G	1	0	0
RES22-01837	20	unicycler_hybrid	shred	chromosome	518057	SNP	T	C	1	0	0
RES22-01837	20	unicycler_hybrid	shred	chromosome	518321	SNP	A	G	1	0	0
RES22-01837	20	unicycler_hybrid	shred	chromosome	518470	SNP	T	C	1	1	0
RES22-01837	20	unicycler_hybrid	shred	chromosome	568839	SNP	T	G	0	0	1
RES22-01837	20	unicycler_hybrid	shred	chromosome	599869	SNP	G	A	0	0	0
RES22-01837	20	unicycler_hybrid	shred	chromosome	670317	SNP	A	G	0	0	0
RES22-01837	20	unicycler_hybrid	shred	chromosome	710654	SNP	C	T	1	0	1
RES22-01837	20	unicycler_hybrid	shred	chromosome	749478	SNP	A	C	0	0	0
RES22-01837	20	unicycler_hybrid	shred	chromosome	754508	SNP	T	A	1	0	1
RES22-01837	20	unicycler_hybrid	shred	chromosome	754515	SNP	T	C	1	0	1
RES22-01837	20	unicycler_hybrid	shred	chromosome	787992	SNP	T	C	0	0	0
RES22-01837	20	unicycler_hybrid	shred	chromosome	930458	SNP	A	C	0	0	0
RES22-01837	20	unicycler_hybrid	shred	chromosome	998640	SNP	G	A	0	0	0
RES22-01837	20	unicycler_hybrid	shred	chromosome	1042630	SNP	A	G	0	0	0
RES22-01837	20	unicycler_hybrid	shred	chromosome	1084770	SNP	C	A	0	0	0
RES22-01837	20	unicycler_hybrid	shred	chromosome	1098248	SNP	G	A	0	0	0
RES22-01837	20	unicycler_hybrid	shred	chromosome	1176920	SNP	G	T	0	0	0
RES22-01837	20	unicycler_hybrid	shred	chromosome	1286271	SNP	G	T	0	0	0
RES22-01837	20	unicycler_hybrid	shred	chromosome	1314555	SNP	C	T	0	0	0
RES22-01837	20	unicycler_hybrid	shred	chromosome	1330657	SNP	T	G	0	0	0
RES22-01837	20	unicycler_hybrid	shred	chromosome	1331757	SNP	G	T	0	0	0
RES22-01837	20	unicycler_hybrid	shred	chromosome	1331759	SNP	G	T	0	0	0
RES22-01837	20	unicycler_hybrid	shred	chromosome	1386139	SNP	C	A	1	0	0
RES22-01837	20	unicycler_hybrid	shred	chromosome	1386241	DEL	G		1	0	1
RES22-01837	20	unicycler_hybrid	shred	chromosome	1462752	SNP	T	A	1	0	0
RES22-01837	20	unicycler_hybrid	shred	chromosome	1475473	DEL	A		1	0	0
RES22-01837	20	unicycler_hybrid	shred	chromosome	1475506	SNP	T	G	1	0	0
RES22-01837	20	unicycler_hybrid	shred	chromosome	1475520	SNP	A	G	1	0	1
RES22-01837	20	unicycler_hybrid	shred	chromosome	1475524	SNP	A	T	1	0	1
RES22-01837	20	unicycler_hybrid	shred	chromosome	1519681	SNP	T	G	0	0	0
RES22-01837	20	unicycler_hybrid	shred	chromosome	1519707	SNP	C	T	0	0	0
RES22-01837	20	unicycler_hybrid	shred	chromosome	1519727	SNP	T	G	0	0	0
RES22-01837	20	unicycler_hybrid	shred	chromosome	1614555	SNP	A	G	0	0	0
RES22-01837	20	unicycler_hybrid	shred	chromosome	1614557	SNP	A	G	0	0	0
RES22-01837	20	unicycler_hybrid	shred	chromosome	1731364	SNP	G	T	0	0	0
RES22-01837	20	unicycler_hybrid	shred	chromosome	1808750	SNP	C	T	1	0	0
RES22-01837	20	unicycler_hybrid	shred	chromosome	1808838	SNP	G	A	1	0	0
RES22-01837	20	unicycler_hybrid	shred	chromosome	1808873	SNP	G	T	1	0	0
RES22-01837	20	unicycler_hybrid	shred	chromosome	1809287	SNP	T	C	1	0	0
RES22-01837	20	unicycler_hybrid	shred	chromosome	1809329	SNP	G	A	1	0	0
RES22-01837	20	unicycler_hybrid	shred	chromosome	1809335	SNP	T	A	1	0	0
RES22-01837	20	unicycler_hybrid	shred	chromosome	1809593	SNP	A	C	1	0	0
RES22-01837	20	unicycler_hybrid	shred	chromosome	1809841	SNP	T	C	1	0	0
RES22-01837	20	unicycler_hybrid	shred	chromosome	1810011	SNP	C	T	1	0	0
RES22-01837	20	unicycler_hybrid	shred	chromosome	1810054	SNP	T	C	1	0	0
RES22-01837	20	unicycler_hybrid	shred	chromosome	1810138	SNP	G	A	1	0	0
RES22-01837	20	unicycler_hybrid	shred	chromosome	1810397	SNP	T	C	1	0	0
RES22-01837	20	unicycler_hybrid	shred	chromosome	1810407	DEL	T		1	1	0
RES22-01837	20	unicycler_hybrid	shred	chromosome	1916572	SNP	C	T	1	0	0
RES22-01837	20	unicycler_hybrid	shred	chromosome	1916647	SNP	A	T	1	0	0
RES22-01837	20	unicycler_hybrid	shred	chromosome	1916732	SNP	T	A	1	0	0
RES22-01837	20	unicycler_hybrid	shred	chromosome	1916869	SNP	A	G	1	0	0
RES22-01837	20	unicycler_hybrid	shred	chromosome	1916933	SNP	G	A	1	0	0
RES22-01837	20	unicycler_hybrid	shred	chromosome	1917355	SNP	G	A	1	0	0
RES22-01837	20	unicycler_hybrid	shred	chromosome	1917729	SNP	A	G	1	0	0
RES22-01837	20	unicycler_hybrid	shred	chromosome	1917885	SNP	A	C	1	0	0
RES22-01837	20	unicycler_hybrid	shred	chromosome	1917893	SNP	C	T	1	0	0
RES22-01837	20	unicycler_hybrid	shred	chromosome	1947130	SNP	G	A	1	0	0
RES22-01837	20	unicycler_hybrid	shred	chromosome	1947166	SNP	C	T	1	0	0
RES22-01837	20	unicycler_hybrid	shred	chromosome	1947190	SNP	G	A	1	0	0
RES22-01837	20	unicycler_hybrid	shred	chromosome	1983900	SNP	C	A	0	0	0
RES22-01837	20	unicycler_hybrid	shred	chromosome	2001160	SNP	C	T	1	0	0
RES22-01837	20	unicycler_hybrid	shred	chromosome	2001242	INS		A	1	0	0
RES22-01837	20	unicycler_hybrid	shred	chromosome	2001287	SNP	A	G	1	0	0
RES22-01837	20	unicycler_hybrid	shred	chromosome	2037442	SNP	C	T	1	0	0
RES22-01837	20	unicycler_hybrid	shred	chromosome	2111675	SNP	G	T	0	0	0
RES22-01837	20	unicycler_hybrid	shred	chromosome	2127381	SNP	G	A	1	0	0
RES22-01837	20	unicycler_hybrid	shred	chromosome	2127415	SNP	T	C	1	0	0
RES22-01837	20	unicycler_hybrid	shred	chromosome	2323253	DEL	T		1	0	0
RES22-01837	20	unicycler_hybrid	shred	chromosome	2323522	SNP	C	T	1	0	0
RES22-01837	20	unicycler_hybrid	shred	chromosome	2323560	SNP	C	T	1	0	0
RES22-01837	20	unicycler_hybrid	shred	chromosome	2323983	SNP	G	A	1	0	0
RES22-01837	20	unicycler_hybrid	shred	chromosome	2324477	SNP	A	G	1	0	0
RES22-01837	20	unicycler_hybrid	shred	chromosome	2324491	SNP	T	C	1	0	0
RES22-01837	20	unicycler_hybrid	shred	chromosome	2324518	SNP	G	A	1	0	0
RES22-01837	20	unicycler_hybrid	shred	chromosome	2471056	SNP	C	A	0	0	0
RES22-01837	20	unicycler_hybrid	shred	chromosome	2565882	SNP	C	A	0	0	0
RES22-01837	20	unicycler_hybrid	shred	chromosome	2585345	SNP	C	A	0	0	0
RES22-01837	20	unicycler_hybrid	shred	chromosome	2681628	SNP	A	G	0	0	0
RES22-01837	20	unicycler_hybrid	shred	chromosome	2686241	SNP	T	G	0	0	0
RES22-01837	20	unicycler_hybrid	shred	chromosome	2770047	SNP	T	C	0	0	0
RES22-01837	20	unicycler_hybrid	shred	chromosome	2772406	SNP	A	G	0	0	0
RES22-01837	20	unicycler_hybrid	shred	chromosome	2788914	SNP	A	G	0	0	0
RES22-01837	20	unicycler_hybrid	shred	chromosome	2856853	SNP	G	A	0	0	0
RES22-01837	20	unicycler_hybrid	shred	chromosome	2856857	SNP	T	G	0	0	0
RES22-01837	20	unicycler_hybrid	ska	chromosome	134678	SNP	G	A	0	0	0
RES22-01837	20	unicycler_hybrid	ska	chromosome	159782	SNP	T	G	1	0	0
RES22-01837	20	unicycler_hybrid	ska	chromosome	170352	SNP	G	A	1	0	0
RES22-01837	20	unicycler_hybrid	ska	chromosome	170525	SNP	G	A	1	0	0
RES22-01837	20	unicycler_hybrid	ska	chromosome	170578	SNP	C	T	1	0	0
RES22-01837	20	unicycler_hybrid	ska	chromosome	170665	SNP	T	C	1	0	0
RES22-01837	20	unicycler_hybrid	ska	chromosome	294143	SNP	G	T	0	0	0
RES22-01837	20	unicycler_hybrid	ska	chromosome	356927	SNP	C	A	0	0	0
RES22-01837	20	unicycler_hybrid	ska	chromosome	452846	SNP	T	G	1	0	0
RES22-01837	20	unicycler_hybrid	ska	chromosome	458282	SNP	T	C	1	0	0
RES22-01837	20	unicycler_hybrid	ska	chromosome	513275	SNP	T	G	1	0	0
RES22-01837	20	unicycler_hybrid	ska	chromosome	513631	SNP	T	C	1	0	0
RES22-01837	20	unicycler_hybrid	ska	chromosome	514707	SNP	C	T	1	0	0
RES22-01837	20	unicycler_hybrid	ska	chromosome	515289	SNP	T	C	1	0	0
RES22-01837	20	unicycler_hybrid	ska	chromosome	518057	SNP	T	C	1	0	0
RES22-01837	20	unicycler_hybrid	ska	chromosome	518321	SNP	A	G	1	0	0
RES22-01837	20	unicycler_hybrid	ska	chromosome	518470	SNP	T	C	1	1	0
RES22-01837	20	unicycler_hybrid	ska	chromosome	558986	SNP	C	T	1	0	0
RES22-01837	20	unicycler_hybrid	ska	chromosome	562459	SNP	G	A	1	0	0
RES22-01837	20	unicycler_hybrid	ska	chromosome	562690	SNP	T	C	1	0	0
RES22-01837	20	unicycler_hybrid	ska	chromosome	565937	SNP	A	G	1	0	0
RES22-01837	20	unicycler_hybrid	ska	chromosome	568839	SNP	T	G	0	0	1
RES22-01837	20	unicycler_hybrid	ska	chromosome	599869	SNP	G	A	0	0	0
RES22-01837	20	unicycler_hybrid	ska	chromosome	670317	SNP	A	G	0	0	0
RES22-01837	20	unicycler_hybrid	ska	chromosome	710654	SNP	C	T	1	0	1
RES22-01837	20	unicycler_hybrid	ska	chromosome	749478	SNP	A	C	0	0	0
RES22-01837	20	unicycler_hybrid	ska	chromosome	787992	SNP	T	C	0	0	0
RES22-01837	20	unicycler_hybrid	ska	chromosome	930458	SNP	A	C	0	0	0
RES22-01837	20	unicycler_hybrid	ska	chromosome	998640	SNP	G	A	0	0	0
RES22-01837	20	unicycler_hybrid	ska	chromosome	1042630	SNP	A	G	0	0	0
RES22-01837	20	unicycler_hybrid	ska	chromosome	1084770	SNP	C	A	0	0	0
RES22-01837	20	unicycler_hybrid	ska	chromosome	1098248	SNP	G	A	0	0	0
RES22-01837	20	unicycler_hybrid	ska	chromosome	1176920	SNP	G	T	0	0	0
RES22-01837	20	unicycler_hybrid	ska	chromosome	1286271	SNP	G	T	0	0	0
RES22-01837	20	unicycler_hybrid	ska	chromosome	1314555	SNP	C	T	0	0	0
RES22-01837	20	unicycler_hybrid	ska	chromosome	1330657	SNP	T	G	0	0	0
RES22-01837	20	unicycler_hybrid	ska	chromosome	1462752	SNP	T	A	1	0	0
RES22-01837	20	unicycler_hybrid	ska	chromosome	1475471	SNP	A	C	1	0	0
RES22-01837	20	unicycler_hybrid	ska	chromosome	1519681	SNP	T	G	0	0	0
RES22-01837	20	unicycler_hybrid	ska	chromosome	1519707	SNP	C	T	0	0	0
RES22-01837	20	unicycler_hybrid	ska	chromosome	1519727	SNP	T	G	0	0	0
RES22-01837	20	unicycler_hybrid	ska	chromosome	1731364	SNP	G	T	0	0	0
RES22-01837	20	unicycler_hybrid	ska	chromosome	1808750	SNP	C	T	1	0	0
RES22-01837	20	unicycler_hybrid	ska	chromosome	1808838	SNP	G	A	1	0	0
RES22-01837	20	unicycler_hybrid	ska	chromosome	1808873	SNP	G	T	1	0	0
RES22-01837	20	unicycler_hybrid	ska	chromosome	1809287	SNP	T	C	1	0	0
RES22-01837	20	unicycler_hybrid	ska	chromosome	1809593	SNP	A	C	1	0	0
RES22-01837	20	unicycler_hybrid	ska	chromosome	1809841	SNP	T	C	1	0	0
RES22-01837	20	unicycler_hybrid	ska	chromosome	1809851	SNP	T	C	1	0	0
RES22-01837	20	unicycler_hybrid	ska	chromosome	1809891	SNP	T	C	1	0	0
RES22-01837	20	unicycler_hybrid	ska	chromosome	1809924	SNP	G	A	1	0	0
RES22-01837	20	unicycler_hybrid	ska	chromosome	1810041	SNP	C	T	1	0	0
RES22-01837	20	unicycler_hybrid	ska	chromosome	1810054	SNP	T	C	1	0	0
RES22-01837	20	unicycler_hybrid	ska	chromosome	1810274	SNP	A	T	1	0	0
RES22-01837	20	unicycler_hybrid	ska	chromosome	1810397	SNP	T	C	1	0	0
RES22-01837	20	unicycler_hybrid	ska	chromosome	1810415	SNP	G	T	1	0	0
RES22-01837	20	unicycler_hybrid	ska	chromosome	1916647	SNP	A	T	1	0	0
RES22-01837	20	unicycler_hybrid	ska	chromosome	1916786	SNP	C	T	1	0	0
RES22-01837	20	unicycler_hybrid	ska	chromosome	1916819	SNP	A	G	1	0	0
RES22-01837	20	unicycler_hybrid	ska	chromosome	1916859	SNP	A	G	1	0	0
RES22-01837	20	unicycler_hybrid	ska	chromosome	1916869	SNP	A	G	1	0	0
RES22-01837	20	unicycler_hybrid	ska	chromosome	1916933	SNP	G	A	1	0	0
RES22-01837	20	unicycler_hybrid	ska	chromosome	1917355	SNP	G	A	1	0	0
RES22-01837	20	unicycler_hybrid	ska	chromosome	1917456	SNP	C	T	1	0	0
RES22-01837	20	unicycler_hybrid	ska	chromosome	1917536	SNP	A	G	1	0	0
RES22-01837	20	unicycler_hybrid	ska	chromosome	1917543	SNP	C	T	1	0	0
RES22-01837	20	unicycler_hybrid	ska	chromosome	1917729	SNP	A	G	1	0	0
RES22-01837	20	unicycler_hybrid	ska	chromosome	1947130	SNP	G	A	1	0	0
RES22-01837	20	unicycler_hybrid	ska	chromosome	1947166	SNP	C	T	1	0	0
RES22-01837	20	unicycler_hybrid	ska	chromosome	1947190	SNP	G	A	1	0	0
RES22-01837	20	unicycler_hybrid	ska	chromosome	1983900	SNP	C	A	0	0	0
RES22-01837	20	unicycler_hybrid	ska	chromosome	2001160	SNP	C	T	1	0	0
RES22-01837	20	unicycler_hybrid	ska	chromosome	2001287	SNP	A	G	1	0	0
RES22-01837	20	unicycler_hybrid	ska	chromosome	2005384	SNP	T	A	1	0	0
RES22-01837	20	unicycler_hybrid	ska	chromosome	2006540	SNP	T	C	1	0	0
RES22-01837	20	unicycler_hybrid	ska	chromosome	2006745	SNP	T	C	1	0	0
RES22-01837	20	unicycler_hybrid	ska	chromosome	2007398	SNP	G	A	1	0	0
RES22-01837	20	unicycler_hybrid	ska	chromosome	2007719	SNP	A	G	1	0	0
RES22-01837	20	unicycler_hybrid	ska	chromosome	2007964	SNP	A	G	1	0	0
RES22-01837	20	unicycler_hybrid	ska	chromosome	2111675	SNP	G	T	0	0	0
RES22-01837	20	unicycler_hybrid	ska	chromosome	2127381	SNP	G	A	1	0	0
RES22-01837	20	unicycler_hybrid	ska	chromosome	2127415	SNP	T	C	1	0	0
RES22-01837	20	unicycler_hybrid	ska	chromosome	2323274	SNP	A	C	1	0	0
RES22-01837	20	unicycler_hybrid	ska	chromosome	2323443	SNP	T	A	1	0	0
RES22-01837	20	unicycler_hybrid	ska	chromosome	2323502	SNP	A	G	1	0	0
RES22-01837	20	unicycler_hybrid	ska	chromosome	2323560	SNP	C	T	1	0	0
RES22-01837	20	unicycler_hybrid	ska	chromosome	2323983	SNP	G	A	1	0	0
RES22-01837	20	unicycler_hybrid	ska	chromosome	2324070	SNP	T	G	1	1	0
RES22-01837	20	unicycler_hybrid	ska	chromosome	2324142	SNP	C	T	1	0	0
RES22-01837	20	unicycler_hybrid	ska	chromosome	2471056	SNP	C	A	0	0	0
RES22-01837	20	unicycler_hybrid	ska	chromosome	2565882	SNP	C	A	0	0	0
RES22-01837	20	unicycler_hybrid	ska	chromosome	2585345	SNP	C	A	0	0	0
RES22-01837	20	unicycler_hybrid	ska	chromosome	2681628	SNP	A	G	0	0	0
RES22-01837	20	unicycler_hybrid	ska	chromosome	2686241	SNP	T	G	0	0	0
RES22-01837	20	unicycler_hybrid	ska	chromosome	2770047	SNP	T	C	0	0	0
RES22-01837	20	unicycler_hybrid	ska	chromosome	2772406	SNP	A	G	0	0	0
RES22-01837	20	unicycler_hybrid	ska	chromosome	2788914	SNP	A	G	0	0	0
RES22-01837	20	unicycler_short	mummer	chromosome	134678	SNP	G	A	0	0	0
RES22-01837	20	unicycler_short	mummer	chromosome	294143	SNP	G	T	0	0	0
RES22-01837	20	unicycler_short	mummer	chromosome	356927	SNP	C	A	0	0	0
RES22-01837	20	unicycler_short	mummer	chromosome	452846	SNP	T	G	1	0	0
RES22-01837	20	unicycler_short	mummer	chromosome	458282	SNP	T	C	1	0	0
RES22-01837	20	unicycler_short	mummer	chromosome	562690	SNP	T	C	1	0	0
RES22-01837	20	unicycler_short	mummer	chromosome	565937	SNP	A	G	1	0	0
RES22-01837	20	unicycler_short	mummer	chromosome	568839	SNP	T	G	0	0	1
RES22-01837	20	unicycler_short	mummer	chromosome	599869	SNP	G	A	0	0	0
RES22-01837	20	unicycler_short	mummer	chromosome	670317	SNP	A	G	0	0	0
RES22-01837	20	unicycler_short	mummer	chromosome	749478	SNP	A	C	0	0	0
RES22-01837	20	unicycler_short	mummer	chromosome	787992	SNP	T	C	0	0	0
RES22-01837	20	unicycler_short	mummer	chromosome	930458	SNP	A	C	0	0	0
RES22-01837	20	unicycler_short	mummer	chromosome	998640	SNP	G	A	0	0	0
RES22-01837	20	unicycler_short	mummer	chromosome	1042630	SNP	A	G	0	0	0
RES22-01837	20	unicycler_short	mummer	chromosome	1084770	SNP	C	A	0	0	0
RES22-01837	20	unicycler_short	mummer	chromosome	1098248	SNP	G	A	0	0	0
RES22-01837	20	unicycler_short	mummer	chromosome	1176920	SNP	G	T	0	0	0
RES22-01837	20	unicycler_short	mummer	chromosome	1286271	SNP	G	T	0	0	0
RES22-01837	20	unicycler_short	mummer	chromosome	1314555	SNP	C	T	0	0	0
RES22-01837	20	unicycler_short	mummer	chromosome	1330657	SNP	T	G	0	0	0
RES22-01837	20	unicycler_short	mummer	chromosome	1331757	SNP	G	T	0	0	0
RES22-01837	20	unicycler_short	mummer	chromosome	1331759	SNP	G	T	0	0	0
RES22-01837	20	unicycler_short	mummer	chromosome	1462752	SNP	T	A	1	0	0
RES22-01837	20	unicycler_short	mummer	chromosome	1475506	SNP	T	G	1	0	0
RES22-01837	20	unicycler_short	mummer	chromosome	1475520	SNP	A	G	1	0	1
RES22-01837	20	unicycler_short	mummer	chromosome	1475524	SNP	A	T	1	0	1
RES22-01837	20	unicycler_short	mummer	chromosome	1519681	SNP	T	G	0	0	0
RES22-01837	20	unicycler_short	mummer	chromosome	1519707	SNP	C	T	0	0	0
RES22-01837	20	unicycler_short	mummer	chromosome	1519727	SNP	T	G	0	0	0
RES22-01837	20	unicycler_short	mummer	chromosome	1614555	SNP	A	G	0	0	0
RES22-01837	20	unicycler_short	mummer	chromosome	1614557	SNP	A	G	0	0	0
RES22-01837	20	unicycler_short	mummer	chromosome	1731364	SNP	G	T	0	0	0
RES22-01837	20	unicycler_short	mummer	chromosome	1808750	SNP	C	T	1	0	0
RES22-01837	20	unicycler_short	mummer	chromosome	1808838	SNP	G	A	1	0	0
RES22-01837	20	unicycler_short	mummer	chromosome	1808873	SNP	G	T	1	0	0
RES22-01837	20	unicycler_short	mummer	chromosome	1809287	SNP	T	C	1	0	0
RES22-01837	20	unicycler_short	mummer	chromosome	1809329	SNP	G	A	1	0	0
RES22-01837	20	unicycler_short	mummer	chromosome	1809335	SNP	T	A	1	0	0
RES22-01837	20	unicycler_short	mummer	chromosome	1809593	SNP	A	C	1	0	0
RES22-01837	20	unicycler_short	mummer	chromosome	1947130	SNP	G	A	1	0	0
RES22-01837	20	unicycler_short	mummer	chromosome	1947166	SNP	C	T	1	0	0
RES22-01837	20	unicycler_short	mummer	chromosome	1947190	SNP	G	A	1	0	0
RES22-01837	20	unicycler_short	mummer	chromosome	1983900	SNP	C	A	0	0	0
RES22-01837	20	unicycler_short	mummer	chromosome	2001160	SNP	C	T	1	0	0
RES22-01837	20	unicycler_short	mummer	chromosome	2001241	INS		A	1	0	0
RES22-01837	20	unicycler_short	mummer	chromosome	2001287	SNP	A	G	1	0	0
RES22-01837	20	unicycler_short	mummer	chromosome	2111675	SNP	G	T	0	0	0
RES22-01837	20	unicycler_short	mummer	chromosome	2323560	SNP	C	T	1	0	0
RES22-01837	20	unicycler_short	mummer	chromosome	2339698	SNP	T	G	0	0	0
RES22-01837	20	unicycler_short	mummer	chromosome	2471056	SNP	C	A	0	0	0
RES22-01837	20	unicycler_short	mummer	chromosome	2565882	SNP	C	A	0	0	0
RES22-01837	20	unicycler_short	mummer	chromosome	2585345	SNP	C	A	0	0	0
RES22-01837	20	unicycler_short	mummer	chromosome	2681628	SNP	A	G	0	0	0
RES22-01837	20	unicycler_short	mummer	chromosome	2686241	SNP	T	G	0	0	0
RES22-01837	20	unicycler_short	mummer	chromosome	2770047	SNP	T	C	0	0	0
RES22-01837	20	unicycler_short	mummer	chromosome	2772406	SNP	A	G	0	0	0
RES22-01837	20	unicycler_short	mummer	chromosome	2788914	SNP	A	G	0	0	0
RES22-01837	20	unicycler_short	mummer	chromosome	2831182	SNP	A	G	0	0	0
RES22-01837	20	unicycler_short	mummer	chromosome	2856853	SNP	G	A	0	0	0
RES22-01837	20	unicycler_short	mummer	chromosome	2856857	SNP	T	G	0	0	0
RES22-01837	20	unicycler_short	shred	chromosome	52060	SNP	A	G	1	0	1
RES22-01837	20	unicycler_short	shred	chromosome	65186	SNP	T	G	1	0	0
RES22-01837	20	unicycler_short	shred	chromosome	134678	SNP	G	A	0	0	0
RES22-01837	20	unicycler_short	shred	chromosome	170287	SNP	C	T	1	0	0
RES22-01837	20	unicycler_short	shred	chromosome	170289	INS		T	1	0	1
RES22-01837	20	unicycler_short	shred	chromosome	170335	SNP	C	T	1	0	1
RES22-01837	20	unicycler_short	shred	chromosome	294143	SNP	G	T	0	0	0
RES22-01837	20	unicycler_short	shred	chromosome	345323	SNP	C	T	1	0	0
RES22-01837	20	unicycler_short	shred	chromosome	345329	SNP	A	G	1	0	0
RES22-01837	20	unicycler_short	shred	chromosome	349584	SNP	C	T	1	0	0
RES22-01837	20	unicycler_short	shred	chromosome	349594	SNP	G	T	1	0	0
RES22-01837	20	unicycler_short	shred	chromosome	349613	SNP	G	A	1	0	0
RES22-01837	20	unicycler_short	shred	chromosome	356927	SNP	C	A	0	0	0
RES22-01837	20	unicycler_short	shred	chromosome	452846	SNP	T	G	1	0	0
RES22-01837	20	unicycler_short	shred	chromosome	458282	SNP	T	C	1	0	0
RES22-01837	20	unicycler_short	shred	chromosome	465575	SNP	C	T	1	1	0
RES22-01837	20	unicycler_short	shred	chromosome	470735	SNP	C	G	1	0	0
RES22-01837	20	unicycler_short	shred	chromosome	470765	SNP	C	T	1	0	0
RES22-01837	20	unicycler_short	shred	chromosome	568839	SNP	T	G	0	0	1
RES22-01837	20	unicycler_short	shred	chromosome	599869	SNP	G	A	0	0	0
RES22-01837	20	unicycler_short	shred	chromosome	670317	SNP	A	G	0	0	0
RES22-01837	20	unicycler_short	shred	chromosome	710654	SNP	C	T	1	0	1
RES22-01837	20	unicycler_short	shred	chromosome	749478	SNP	A	C	0	0	0
RES22-01837	20	unicycler_short	shred	chromosome	754508	SNP	T	A	1	0	1
RES22-01837	20	unicycler_short	shred	chromosome	754515	SNP	T	C	1	0	1
RES22-01837	20	unicycler_short	shred	chromosome	754528	SNP	T	A	1	0	1
RES22-01837	20	unicycler_short	shred	chromosome	787992	SNP	T	C	0	0	0
RES22-01837	20	unicycler_short	shred	chromosome	930458	SNP	A	C	0	0	0
RES22-01837	20	unicycler_short	shred	chromosome	998640	SNP	G	A	0	0	0
RES22-01837	20	unicycler_short	shred	chromosome	1042630	SNP	A	G	0	0	0
RES22-01837	20	unicycler_short	shred	chromosome	1084770	SNP	C	A	0	0	0
RES22-01837	20	unicycler_short	shred	chromosome	1098248	SNP	G	A	0	0	0
RES22-01837	20	unicycler_short	shred	chromosome	1103747	SNP	A	G	1	0	1
RES22-01837	20	unicycler_short	shred	chromosome	1103782	SNP	G	A	1	0	0
RES22-01837	20	unicycler_short	shred	chromosome	1103809	SNP	C	T	1	0	0
RES22-01837	20	unicycler_short	shred	chromosome	1103827	SNP	T	C	1	0	0
RES22-01837	20	unicycler_short	shred	chromosome	1176920	SNP	G	T	0	0	0
RES22-01837	20	unicycler_short	shred	chromosome	1286271	SNP	G	T	0	0	0
RES22-01837	20	unicycler_short	shred	chromosome	1314555	SNP	C	T	0	0	0
RES22-01837	20	unicycler_short	shred	chromosome	1330657	SNP	T	G	0	0	0
RES22-01837	20	unicycler_short	shred	chromosome	1331757	SNP	G	T	0	0	0
RES22-01837	20	unicycler_short	shred	chromosome	1331759	SNP	G	T	0	0	0
RES22-01837	20	unicycler_short	shred	chromosome	1462752	SNP	T	A	1	0	0
RES22-01837	20	unicycler_short	shred	chromosome	1475520	SNP	A	G	1	0	1
RES22-01837	20	unicycler_short	shred	chromosome	1475524	SNP	A	T	1	0	1
RES22-01837	20	unicycler_short	shred	chromosome	1519681	SNP	T	G	0	0	0
RES22-01837	20	unicycler_short	shred	chromosome	1519707	SNP	C	T	0	0	0
RES22-01837	20	unicycler_short	shred	chromosome	1519727	SNP	T	G	0	0	0
RES22-01837	20	unicycler_short	shred	chromosome	1614555	SNP	A	G	0	0	0
RES22-01837	20	unicycler_short	shred	chromosome	1614557	SNP	A	G	0	0	0
RES22-01837	20	unicycler_short	shred	chromosome	1731364	SNP	G	T	0	0	0
RES22-01837	20	unicycler_short	shred	chromosome	1808750	SNP	C	T	1	0	0
RES22-01837	20	unicycler_short	shred	chromosome	1808838	SNP	G	A	1	0	0
RES22-01837	20	unicycler_short	shred	chromosome	1808873	SNP	G	T	1	0	0
RES22-01837	20	unicycler_short	shred	chromosome	1809287	SNP	T	C	1	0	0
RES22-01837	20	unicycler_short	shred	chromosome	1809329	SNP	G	A	1	0	0
RES22-01837	20	unicycler_short	shred	chromosome	1809335	SNP	T	A	1	0	0
RES22-01837	20	unicycler_short	shred	chromosome	1809593	SNP	A	C	1	0	0
RES22-01837	20	unicycler_short	shred	chromosome	1947130	SNP	G	A	1	0	0
RES22-01837	20	unicycler_short	shred	chromosome	1947166	SNP	C	T	1	0	0
RES22-01837	20	unicycler_short	shred	chromosome	1947190	SNP	G	A	1	0	0
RES22-01837	20	unicycler_short	shred	chromosome	1983900	SNP	C	A	0	0	0
RES22-01837	20	unicycler_short	shred	chromosome	2001160	SNP	C	T	1	0	0
RES22-01837	20	unicycler_short	shred	chromosome	2001242	INS		A	1	0	0
RES22-01837	20	unicycler_short	shred	chromosome	2001287	SNP	A	G	1	0	0
RES22-01837	20	unicycler_short	shred	chromosome	2037442	SNP	C	T	1	0	0
RES22-01837	20	unicycler_short	shred	chromosome	2111675	SNP	G	T	0	0	0
RES22-01837	20	unicycler_short	shred	chromosome	2297475	SNP	T	C	1	0	0
RES22-01837	20	unicycler_short	shred	chromosome	2324477	SNP	A	G	1	0	0
RES22-01837	20	unicycler_short	shred	chromosome	2324491	SNP	T	C	1	0	0
RES22-01837	20	unicycler_short	shred	chromosome	2324518	SNP	G	A	1	0	0
RES22-01837	20	unicycler_short	shred	chromosome	2471056	SNP	C	A	0	0	0
RES22-01837	20	unicycler_short	shred	chromosome	2565882	SNP	C	A	0	0	0
RES22-01837	20	unicycler_short	shred	chromosome	2585345	SNP	C	A	0	0	0
RES22-01837	20	unicycler_short	shred	chromosome	2681628	SNP	A	G	0	0	0
RES22-01837	20	unicycler_short	shred	chromosome	2686241	SNP	T	G	0	0	0
RES22-01837	20	unicycler_short	shred	chromosome	2770047	SNP	T	C	0	0	0
RES22-01837	20	unicycler_short	shred	chromosome	2772406	SNP	A	G	0	0	0
RES22-01837	20	unicycler_short	shred	chromosome	2788914	SNP	A	G	0	0	0
RES22-01837	20	unicycler_short	shred	chromosome	2831182	SNP	A	G	0	0	0
RES22-01837	20	unicycler_short	shred	chromosome	2856853	SNP	G	A	0	0	0
RES22-01837	20	unicycler_short	shred	chromosome	2856857	SNP	T	G	0	0	0
RES22-01837	20	unicycler_short	shred	chromosome	2868019	SNP	G	T	1	0	0
RES22-01837	20	unicycler_short	shred	chromosome	2868021	SNP	C	T	1	0	0
RES22-01837	20	unicycler_short	ska	chromosome	35463	SNP	C	T	1	0	0
RES22-01837	20	unicycler_short	ska	chromosome	35542	SNP	G	A	1	0	0
RES22-01837	20	unicycler_short	ska	chromosome	35716	SNP	G	A	1	0	0
RES22-01837	20	unicycler_short	ska	chromosome	35834	SNP	C	T	1	0	0
RES22-01837	20	unicycler_short	ska	chromosome	35935	SNP	T	C	1	0	0
RES22-01837	20	unicycler_short	ska	chromosome	36042	SNP	A	G	1	0	0
RES22-01837	20	unicycler_short	ska	chromosome	61482	SNP	G	T	1	0	0
RES22-01837	20	unicycler_short	ska	chromosome	61534	SNP	G	A	1	0	0
RES22-01837	20	unicycler_short	ska	chromosome	61609	SNP	G	T	1	0	0
RES22-01837	20	unicycler_short	ska	chromosome	61725	SNP	C	T	1	0	0
RES22-01837	20	unicycler_short	ska	chromosome	61819	SNP	A	T	0	0	0
RES22-01837	20	unicycler_short	ska	chromosome	110173	SNP	T	C	1	0	0
RES22-01837	20	unicycler_short	ska	chromosome	110263	SNP	C	T	1	0	0
RES22-01837	20	unicycler_short	ska	chromosome	110284	SNP	T	C	1	0	0
RES22-01837	20	unicycler_short	ska	chromosome	110500	SNP	G	A	1	0	0
RES22-01837	20	unicycler_short	ska	chromosome	110995	SNP	T	C	1	0	0
RES22-01837	20	unicycler_short	ska	chromosome	111085	SNP	C	T	1	0	0
RES22-01837	20	unicycler_short	ska	chromosome	111106	SNP	T	C	1	0	0
RES22-01837	20	unicycler_short	ska	chromosome	111322	SNP	G	A	1	0	0
RES22-01837	20	unicycler_short	ska	chromosome	111817	SNP	T	C	1	0	0
RES22-01837	20	unicycler_short	ska	chromosome	112000	SNP	C	T	1	0	0
RES22-01837	20	unicycler_short	ska	chromosome	134678	SNP	G	A	0	0	0
RES22-01837	20	unicycler_short	ska	chromosome	159782	SNP	T	G	1	0	0
RES22-01837	20	unicycler_short	ska	chromosome	170352	SNP	G	A	1	0	0
RES22-01837	20	unicycler_short	ska	chromosome	170525	SNP	G	A	1	0	0
RES22-01837	20	unicycler_short	ska	chromosome	170578	SNP	C	T	1	0	0
RES22-01837	20	unicycler_short	ska	chromosome	170665	SNP	T	C	1	0	0
RES22-01837	20	unicycler_short	ska	chromosome	294143	SNP	G	T	0	0	0
RES22-01837	20	unicycler_short	ska	chromosome	319015	SNP	C	A	1	0	0
RES22-01837	20	unicycler_short	ska	chromosome	319033	SNP	C	T	1	0	0
RES22-01837	20	unicycler_short	ska	chromosome	319050	SNP	A	G	1	0	0
RES22-01837	20	unicycler_short	ska	chromosome	319280	SNP	C	T	1	0	0
RES22-01837	20	unicycler_short	ska	chromosome	319316	SNP	A	G	1	0	0
RES22-01837	20	unicycler_short	ska	chromosome	319366	SNP	G	A	1	0	0
RES22-01837	20	unicycler_short	ska	chromosome	344543	SNP	T	C	1	0	0
RES22-01837	20	unicycler_short	ska	chromosome	344613	SNP	A	G	1	0	0
RES22-01837	20	unicycler_short	ska	chromosome	344975	SNP	C	T	1	0	0
RES22-01837	20	unicycler_short	ska	chromosome	345303	SNP	T	A	1	0	0
RES22-01837	20	unicycler_short	ska	chromosome	347332	SNP	G	A	1	0	0
RES22-01837	20	unicycler_short	ska	chromosome	347671	SNP	T	C	1	0	0
RES22-01837	20	unicycler_short	ska	chromosome	348186	SNP	T	C	1	0	0
RES22-01837	20	unicycler_short	ska	chromosome	348202	SNP	A	G	1	0	0
RES22-01837	20	unicycler_short	ska	chromosome	349613	SNP	G	A	1	0	0
RES22-01837	20	unicycler_short	ska	chromosome	350077	SNP	G	A	1	0	0
RES22-01837	20	unicycler_short	ska	chromosome	350104	SNP	A	T	1	0	1
RES22-01837	20	unicycler_short	ska	chromosome	350646	SNP	A	G	1	0	0
RES22-01837	20	unicycler_short	ska	chromosome	350658	SNP	T	C	1	0	0
RES22-01837	20	unicycler_short	ska	chromosome	350769	SNP	G	A	1	0	0
RES22-01837	20	unicycler_short	ska	chromosome	351375	SNP	A	C	1	0	0
RES22-01837	20	unicycler_short	ska	chromosome	352173	SNP	T	A	1	0	0
RES22-01837	20	unicycler_short	ska	chromosome	352192	SNP	T	C	1	0	0
RES22-01837	20	unicycler_short	ska	chromosome	352243	SNP	A	T	1	0	0
RES22-01837	20	unicycler_short	ska	chromosome	356927	SNP	C	A	0	0	0
RES22-01837	20	unicycler_short	ska	chromosome	452846	SNP	T	G	1	0	0
RES22-01837	20	unicycler_short	ska	chromosome	458282	SNP	T	C	1	0	0
RES22-01837	20	unicycler_short	ska	chromosome	464012	SNP	C	T	1	0	0
RES22-01837	20	unicycler_short	ska	chromosome	464040	SNP	A	G	1	0	0
RES22-01837	20	unicycler_short	ska	chromosome	464828	SNP	C	T	1	0	0
RES22-01837	20	unicycler_short	ska	chromosome	464856	SNP	A	G	1	0	0
RES22-01837	20	unicycler_short	ska	chromosome	464890	SNP	T	C	1	0	0
RES22-01837	20	unicycler_short	ska	chromosome	470735	SNP	C	G	1	0	0
RES22-01837	20	unicycler_short	ska	chromosome	513275	SNP	T	G	1	0	0
RES22-01837	20	unicycler_short	ska	chromosome	513631	SNP	T	C	1	0	0
RES22-01837	20	unicycler_short	ska	chromosome	514707	SNP	C	T	1	0	0
RES22-01837	20	unicycler_short	ska	chromosome	515289	SNP	T	C	1	0	0
RES22-01837	20	unicycler_short	ska	chromosome	518321	SNP	A	G	1	0	0
RES22-01837	20	unicycler_short	ska	chromosome	518470	SNP	T	C	1	1	0
RES22-01837	20	unicycler_short	ska	chromosome	558986	SNP	C	T	1	0	0
RES22-01837	20	unicycler_short	ska	chromosome	562459	SNP	G	A	1	0	0
RES22-01837	20	unicycler_short	ska	chromosome	562690	SNP	T	C	1	0	0
RES22-01837	20	unicycler_short	ska	chromosome	565937	SNP	A	G	1	0	0
RES22-01837	20	unicycler_short	ska	chromosome	568839	SNP	T	G	0	0	1
RES22-01837	20	unicycler_short	ska	chromosome	599869	SNP	G	A	0	0	0
RES22-01837	20	unicycler_short	ska	chromosome	663657	SNP	G	T	1	0	0
RES22-01837	20	unicycler_short	ska	chromosome	664604	SNP	C	T	1	0	0
RES22-01837	20	unicycler_short	ska	chromosome	670317	SNP	A	G	0	0	0
RES22-01837	20	unicycler_short	ska	chromosome	677052	SNP	T	A	1	0	0
RES22-01837	20	unicycler_short	ska	chromosome	677071	SNP	A	T	1	0	0
RES22-01837	20	unicycler_short	ska	chromosome	677097	SNP	T	G	1	0	0
RES22-01837	20	unicycler_short	ska	chromosome	710654	SNP	C	T	1	0	1
RES22-01837	20	unicycler_short	ska	chromosome	749478	SNP	A	C	0	0	0
RES22-01837	20	unicycler_short	ska	chromosome	787992	SNP	T	C	0	0	0
RES22-01837	20	unicycler_short	ska	chromosome	897330	SNP	G	A	1	0	1
RES22-01837	20	unicycler_short	ska	chromosome	930458	SNP	A	C	0	0	0
RES22-01837	20	unicycler_short	ska	chromosome	998640	SNP	G	A	0	0	0
RES22-01837	20	unicycler_short	ska	chromosome	1042630	SNP	A	G	0	0	0
RES22-01837	20	unicycler_short	ska	chromosome	1077763	SNP	T	A	1	0	0
RES22-01837	20	unicycler_short	ska	chromosome	1077766	SNP	G	A	1	0	0
RES22-01837	20	unicycler_short	ska	chromosome	1077767	SNP	T	C	1	0	0
RES22-01837	20	unicycler_short	ska	chromosome	1077833	SNP	A	C	1	0	0
RES22-01837	20	unicycler_short	ska	chromosome	1077859	SNP	T	A	1	0	0
RES22-01837	20	unicycler_short	ska	chromosome	1077878	SNP	A	T	1	0	0
RES22-01837	20	unicycler_short	ska	chromosome	1084770	SNP	C	A	0	0	0
RES22-01837	20	unicycler_short	ska	chromosome	1098248	SNP	G	A	0	0	0
RES22-01837	20	unicycler_short	ska	chromosome	1103747	SNP	A	G	1	0	1
RES22-01837	20	unicycler_short	ska	chromosome	1176920	SNP	G	T	0	0	0
RES22-01837	20	unicycler_short	ska	chromosome	1210634	SNP	T	G	1	0	0
RES22-01837	20	unicycler_short	ska	chromosome	1286271	SNP	G	T	0	0	0
RES22-01837	20	unicycler_short	ska	chromosome	1314555	SNP	C	T	0	0	0
RES22-01837	20	unicycler_short	ska	chromosome	1330657	SNP	T	G	0	0	0
RES22-01837	20	unicycler_short	ska	chromosome	1432109	SNP	C	T	1	0	0
RES22-01837	20	unicycler_short	ska	chromosome	1432126	SNP	A	G	1	0	0
RES22-01837	20	unicycler_short	ska	chromosome	1448426	SNP	T	A	1	0	0
RES22-01837	20	unicycler_short	ska	chromosome	1448674	SNP	G	A	1	0	0
RES22-01837	20	unicycler_short	ska	chromosome	1448706	SNP	A	G	1	0	0
RES22-01837	20	unicycler_short	ska	chromosome	1448733	SNP	C	T	1	0	0
RES22-01837	20	unicycler_short	ska	chromosome	1448891	SNP	A	G	1	0	1
RES22-01837	20	unicycler_short	ska	chromosome	1448951	SNP	A	C	1	0	0
RES22-01837	20	unicycler_short	ska	chromosome	1448952	SNP	A	G	1	0	0
RES22-01837	20	unicycler_short	ska	chromosome	1449147	SNP	C	T	1	0	0
RES22-01837	20	unicycler_short	ska	chromosome	1449274	SNP	T	C	1	0	0
RES22-01837	20	unicycler_short	ska	chromosome	1449291	SNP	G	A	1	0	0
RES22-01837	20	unicycler_short	ska	chromosome	1462752	SNP	T	A	1	0	0
RES22-01837	20	unicycler_short	ska	chromosome	1475471	SNP	A	C	1	0	0
RES22-01837	20	unicycler_short	ska	chromosome	1519681	SNP	T	G	0	0	0
RES22-01837	20	unicycler_short	ska	chromosome	1519707	SNP	C	T	0	0	0
RES22-01837	20	unicycler_short	ska	chromosome	1519727	SNP	T	G	0	0	0
RES22-01837	20	unicycler_short	ska	chromosome	1597687	SNP	C	T	1	0	0
RES22-01837	20	unicycler_short	ska	chromosome	1597723	SNP	T	C	1	0	0
RES22-01837	20	unicycler_short	ska	chromosome	1731364	SNP	G	T	0	0	0
RES22-01837	20	unicycler_short	ska	chromosome	1808629	SNP	G	A	1	0	0
RES22-01837	20	unicycler_short	ska	chromosome	1808750	SNP	C	T	1	0	0
RES22-01837	20	unicycler_short	ska	chromosome	1808838	SNP	G	A	1	0	0
RES22-01837	20	unicycler_short	ska	chromosome	1808873	SNP	G	T	1	0	0
RES22-01837	20	unicycler_short	ska	chromosome	1809287	SNP	T	C	1	0	0
RES22-01837	20	unicycler_short	ska	chromosome	1809593	SNP	A	C	1	0	0
RES22-01837	20	unicycler_short	ska	chromosome	1809841	SNP	T	C	1	0	0
RES22-01837	20	unicycler_short	ska	chromosome	1810041	SNP	C	T	1	0	0
RES22-01837	20	unicycler_short	ska	chromosome	1810054	SNP	T	C	1	0	0
RES22-01837	20	unicycler_short	ska	chromosome	1810559	SNP	T	C	1	0	0
RES22-01837	20	unicycler_short	ska	chromosome	1810576	SNP	G	A	1	0	0
RES22-01837	20	unicycler_short	ska	chromosome	1898565	SNP	A	G	1	0	0
RES22-01837	20	unicycler_short	ska	chromosome	1898986	SNP	T	C	1	0	0
[truncated: 15,523 more rows]

## Sheet: Table S6 - FP totals
	assembly method	variant_call_method	FPs	FPs in repeat	FPs in dustmasker	FPs in tantan	FPs in repeat (%)	FPs in dustmasker (%)	FPs in tantan (%)
long-read or long-read-first hybrid	canu	mummer	45	28	8	5	0.622222	0.177778	0.111111
	canu	shred	38	15	10	5	0.394737	0.263158	0.131579
	canu	ska	23	18	0	0	0.782609	0	0
	canu_medaka	mummer	217	167	4	7	0.769585	0.0184332	0.0322581
	canu_medaka	shred	873	185	17	20	0.211913	0.0194731	0.0229095
	canu_medaka	ska	32	28	0	0	0.875	0	0
	flye	mummer	134	122	2	5	0.910448	0.0149254	0.0373134
	flye	shred	48	36	1	0	0.75	0.0208333	0
	flye	ska	11	5	0	0	0.454545	0	0
	flye_medaka	mummer	290	284	0	7	0.97931	0	0.0241379
	flye_medaka	shred	123	117	0	0	0.95122	0	0
	flye_medaka	ska	27	23	0	0	0.851852	0	0
	raven	mummer	220	83	9	37	0.377273	0.0409091	0.168182
	raven	shred	193	67	10	31	0.34715	0.0518135	0.160622
	raven	ska	35	22	0	11	0.628571	0	0.314286
	raven_medaka	mummer	511	478	2	45	0.935421	0.00391389	0.0880626
	raven_medaka	shred	313	279	2	13	0.891374	0.00638978	0.0415335
	raven_medaka	ska	49	43	0	2	0.877551	0	0.0408163
	hybracter_hybrid	mummer	0	0	0	0	n/a	n/a	n/a
	hybracter_hybrid	shred	0	0	0	0	n/a	n/a	n/a
	hybracter_hybrid	ska	7	4	0	0	0.571429	0	0
short-read or short-read-first hybrid	shovill	mummer	1821	460	108	120	0.252608	0.0593081	0.0658979
	shovill	shred	1828	371	94	149	0.202954	0.0514223	0.0815098
	shovill	ska	2039	862	65	82	0.422756	0.0318784	0.0402158
	unicycler_short	mummer	362	167	22	10	0.461326	0.0607735	0.0276243
	unicycler_short	shred	425	237	21	27	0.557647	0.0494118	0.0635294
	unicycler_short	ska	1982	1818	59	62	0.917255	0.0297679	0.0312815
	unicycler_hybrid	mummer	1709	1514	49	47	0.885898	0.0286717	0.0275015
	unicycler_hybrid	shred	774	582	24	28	0.751938	0.0310078	0.0361757
	unicycler_hybrid	ska	745	585	26	23	0.785235	0.0348993	0.0308725
	skesa	mummer	81	40	3	24	0.493827	0.037037	0.296296
	skesa	shred	87	56	4	16	0.643678	0.045977	0.183908
	skesa	ska	2480	2431	175	425	0.980242	0.0705645	0.171371

## Sheet: Table S7 - Medaka polishing
assembler	genome	depth	contigs	plasmid_1 missing	missing bases	duplicate bases	before-Medaka errors	after-Medaka errors	change in errors
canu	RES22-01837	20	5	no	1843	12561	6	18	12
canu	RES22-01837	50	4	no	0	71206	1	15	14
canu	RES22-01837	100	4	no	0	96401	1	50	49
canu	RES22-01839	20	3	no	0	42827	3	14	11
canu	RES22-01839	50	2	yes	4439	32770	0	33	33
canu	RES22-01839	100	3	no	0	63608	0	26	26
canu	RES22-01840	20	6	no	3566	207880	2	66	64
canu	RES22-01840	50	3	no	0	50485	1	49	48
canu	RES22-01840	100	3	no	0	79770	0	7	7
canu	RES22-01841	20	8	no	0	124837	8	42	34
canu	RES22-01841	50	3	yes	4439	72447	1	77	76
canu	RES22-01841	100	4	no	0	75655	0	35	35
canu	RES22-01842	20	4	no	0	50991	0	1	1
canu	RES22-01842	50	4	no	0	83889	1	30	29
canu	RES22-01842	100	4	no	0	157282	0	17	17
canu	RES22-01844	20	4	no	0	66770	4	97	93
canu	RES22-01844	50	5	yes	4439	216664	2	167	165
canu	RES22-01844	100	3	no	0	46988	0	10	10
canu	RES22-01845	20	7	no	2509	166735	7	67	60
canu	RES22-01845	50	4	no	0	112404	1	44	43
canu	RES22-01845	100	4	no	0	48311	0	8	8
flye	RES22-01837	20	3	no	0	1798	0	0	0
flye	RES22-01837	50	2	no	3126	0	1	0	-1
flye	RES22-01837	100	3	no	126	0	0	0	0
flye	RES22-01839	20	3	no	1	0	2	0	-2
flye	RES22-01839	50	3	no	58	1	0	0	0
flye	RES22-01839	100	3	no	50	0	0	0	0
flye	RES22-01840	20	2	no	3125	0	4	2	-2
flye	RES22-01840	50	3	no	3125	917	0	0	0
flye	RES22-01840	100	2	no	3125	2761	0	0	0
flye	RES22-01841	20	1	yes	7564	0	2	5	3
flye	RES22-01841	50	1	yes	7565	0	0	61	61
flye	RES22-01841	100	1	yes	8197	1	34	53	19
flye	RES22-01842	20	2	no	3125	0	0	0	0
flye	RES22-01842	50	2	no	3125	4291	0	0	0
flye	RES22-01842	100	2	no	3125	4180	0	0	0
flye	RES22-01844	20	2	no	3125	0	1	0	-1
flye	RES22-01844	50	2	no	3126	4439	0	0	0
flye	RES22-01844	100	2	no	3242	1	0	0	0
flye	RES22-01845	20	3	no	0	4701	4	2	-2
flye	RES22-01845	50	3	no	17	4439	0	0	0
flye	RES22-01845	100	3	no	0	2226	0	0	0
raven	RES22-01837	20	2	no	3125	0	13	0	-13
raven	RES22-01837	50	1	yes	7564	0	2	24	22
raven	RES22-01837	100	2	no	3125	0	2	0	-2
raven	RES22-01839	20	3	no	47	0	7	0	-7
raven	RES22-01839	50	2	no	3125	0	6	1	-5
raven	RES22-01839	100	2	no	3125	0	2	12	10
raven	RES22-01840	20	3	no	504	0	29	6	-23
raven	RES22-01840	50	3	no	0	0	9	0	-9
raven	RES22-01840	100	2	no	3125	0	5	2	-3
raven	RES22-01841	20	2	no	3125	0	28	2	-26
raven	RES22-01841	50	2	yes	4439	0	2	61	59
raven	RES22-01841	100	1	yes	7564	0	3	87	84
raven	RES22-01842	20	3	no	147	0	11	0	-11
raven	RES22-01842	50	3	no	19	0	7	0	-7
raven	RES22-01842	100	2	no	3125	0	2	0	-2
raven	RES22-01844	20	3	no	0	0	11	0	-11
raven	RES22-01844	50	2	yes	4439	0	12	41	29
raven	RES22-01844	100	3	no	0	0	3	0	-3
raven	RES22-01845	20	3	yes	4703	1	23	16	-7
raven	RES22-01845	50	1	yes	7564	0	4	58	54
raven	RES22-01845	100	2	no	3125	0	12	3	-9
